# Supplementary material for: Longitudinal gut virome analysis identifies specific viral signatures that precede necrotizing enterocolitis onset in preterm infants
Source: Nat Microbiol. 2022 Apr 21;7(5):653–62. doi: 10.1038/s41564-022-01096-x (PMC9064801; doi:10.1038/s41564-022-01096-x)
Supplement: Supplementary file 2 — Excel workbook containing Supplementary Tables 1–27. [file 41564_2022_1096_MOESM2_ESM.xlsx]

## Sheet: Contents
File contents: Supplementary Tables 1 - 27. Each table is in a separate tab.
Supplementary Table 1: Detailed description of cohort and number of samples collected per infant.
Supplementary Table 2: Sample metadata.
Supplementary Table 3: Sequencing statistics.
Supplementary Table 4: Contig assembly statistics.
Supplementary Table 5: Virus family relative abundance values.
Supplementary Table 6: Weighted virome Bray-Curtis dissimilarity matrix.
Supplementary Table 7: Virome Sorensen dissimilarity matrix (unweighted).
Supplementary Table 8: Virome Hellinger distance matrix.
Supplementary Table 9: PCoA coordinates (figures 1D, 2D, 2E).
Supplementary Table 10: P values for Kruskal-Wallis test of Sorensen dissimilarity between cases and between controls across sliding windows prior to NEC (Figure 3A).
Supplementary Table 11: Description of case infant discriminant contigs (Figure 3B).
Supplementary Table 12: Prevelance, abundance, and regression coefficients of case NEC-associated contigs (Figures 3C, 3D, Extended Data Figure 3A).
Supplementary Table 13: P values for Friedman test of NEC-associated contig prevalence and average abundance in case samples, 5-day intervals prior NEC onset (Figure 3C).
Supplementary Table 14: P values for Friedman test of NEC-associated contig prevalence and average abundance in control samples, 5-day intervals prior NEC onset (Extended Data Figure 3A).
Supplementary Table 15: Description of control infant time-associated contigs (Extended Data Figure 3B).
Supplementary Table 16: Prevalence, abundance, and regression coefficients of control early- and late-associated contigs (Extended Data Figures 3C and 3D).
Supplementary Table 17: P values for Friedman test of control late-associated contig prevalence and average abundance in control samples, 5-day intervals prior NEC onset (Extended Data Figure 3C, left).
Supplementary Table 18: P values for Friedman test of control late-associated contig prevalence and average abundance in case samples, 5-day intervals prior NEC onset (Extended Data Figure 3C, right).
Supplementary Table 19: Bacterial order relative abundance in cases and controls in the 25 days preceding NEC onset.
Supplementary Table 20: Weighted UniFrac distance matrix, samples from the 25 days preceding NEC.
Supplementary Table 21: P values for Kruskal-Wallis test of weighted UniFrac distance between cases and between controls across sliding windows prior to NEC (Figure 4B).
Supplementary Table 22: Unweighted UniFrac distance matrix, samples from the 25 days preceding NEC.
Supplementary Table 23: Two-sided p-values for Mann-Whitney U test comparing case and control UniFrac distance at individual windows prior to NEC onset (Figure 4B and Extended Data Figure 4C).
Supplementary Table 24: Correlations between case discriminant contigs and bacterial genera in case samples (Figure 4C, left heatmap). Two-sided p-values generated by linear mixed modeling as implemented in Maaslin2. Q-values reflect adjustment for multiple comparisons.
Supplementary Table 25: Correlations between case discriminant contigs and bacterial genera in control samples (Figure 4C, right heatmap). Two-sided p-values generated by linear mixed modeling as implemented in Maaslin2. Q-values reflect adjustment for multiple comparisons.
Supplementary Table 26: Correlations between control time-associated contigs and bacterial genera in control samples (Extended Data Figure 4D, left heatmap). Two-sided p-values generated by linear mixed modeling as implemented in Maaslin2. Q-values reflect adjustment for multiple comparisons.
Supplementary Table 27: Correlations between control time-associated contigs and bacterial genera in case samples (Extended Data Figure 4D, right heatmap). Two-sided p-values generated by linear mixed modeling as implemented in Maaslin2. Q-values reflect adjustment for multiple comparisons.

## Sheet: S1
Supplementary Table 1: Detailed description of cohort and number of samples collected per infant.
Sub-cohort	n	Median gestational age at birth (IQR)	Median birth weight (g) (IQR)	No. of stools in database		No. with NEC	No. with surgical NEC	NEC case fatality rate
				Total collected (median, IQR)	Analyzed in this paper (median, IQR)
All SLCH infants, full cohort*	122	26.5 (25.2-28.3)	920.0 (760- 1115)	8666 (62, 37-93)	138 (6, 4-6)	28	17	9 (32.1%)
SLCH infants with NEC, full cohort*	28	26.0 (24.7-27.9)	795 (720-980)	1489 (46, 30-71)	42 (4, 4-6)	28	17	9 (32.1%)
Infants in this study with NEC (all samples)	9	25.0 (23.1 – 25.4)	780 (570 -955)	548 (62, 36-83)	42 (4, 4-6)	9	5	4 (44.4%)
Infants in this study without NEC (all samples)	14	25.5 (24.9 – 26.0)	810 (670– 920)	1306 (87, 64-110)	96 (7, 6-8)	0	0	NA
Infants in this study with NEC (case-control subset analysis)	9	25.0 (23.1 – 25.4)	780 (570 -955)	548 (62, 36-83)	25 (3, 2-4)	9	5	4 (44.4%)
Infants in this study without NEC (case-control subset analysis)	14	25.5 (24.9 – 26.0)	810 (670– 920)	1306 (87, 64-110)	31 (2, 2-2.75)	0	0	NA
*Refers to infants from St. Louis Children's Hospital NICU who were eligible for the study and were part of the larger cohort described in Warner et al. Lancet 387, 1928-1936 (2016).

## Sheet: S2
Supplementary Table 2: Sample metadata
Sample_ID	Infant_ID	Case or control	Day of life	Week of life (bin)	PMA (weeks)	PMA bin	Days from case NEC onset	Richness (viral contigs)	Alpha diversity (Shannon index)	Notes
I1672	352.02	Control	37.235	6	31.2193	32	-19.765	790	3.31799
I1673	256.01	case	48.1035	7	29.8719	30	-2.89648	2220	5.67648
I1674	399.01	case	2.35445	1	25.3363	26	-19.6456	2274	6.70093
I1675	402.01	Control	12.1377	2	28.634	29	-46.8623	487	4.17459
I1676	403.01	Control	42.2493	7	33.0356	34	-16.7507	521	3.86174
I1677	430.01	Control	18.22	3	27.9029	28	-32.78	1739	6.20054
I1678	399.01	case	13.9713	2	26.9959	27	-8.0287	464	0.509474
I1679	267.01	Control	40.75	6	28.9214	29	-10.25	179	3.275
I1680	410.01	case	13.7	2	27.8571	28	-45.3	2451	6.80037
I1681	433.01	case	31.77	5	29.5386	30	-19.23	307	2.52345
I1682	256.01	case	21.65	4	26.0929	27	-29.35	851	3.61612
I1683	433.01	case	24.27	4	28.4671	29	-26.73	267	3.84575
I1684	255.01	case	45.7	7	31.9286	32	-6.3	1562	5.49932
I1685	200.01	Control	12.38	2	27.0686	28	-10.62	1156	5.59342
I1686	352.02	Control	34.59	5	30.8414	31	-22.41	802	3.87505
I1687	430.01	Control	11.34	2	26.92	27	-39.66	1051	5.25564
I1688	41.01	Control	57.25	9	32.4786	33	-3.75	838	2.28481
I1689	256.01	case	39.983	6	28.7119	29	-11.017	872	4.64742
I1690	267.01	Control	21.2641	4	26.1377	27	-29.7359	1961	5.6055
I1691	41.01	Control	55.38	8	32.2114	33	-5.62	816	4.0178
I1692	354.01	case	41.3667	6	30.6095	31	-15.6333	593	2.20872
I1693	193.01	case	5.58	1	27.4971	28	-17.42	964	4.00389
I1694	193.01	case	22.14	4	29.8629	30	-0.86	210	1.313
I1898	352.02	Control	60.0715	9	34.4816	35	3.07147	4226	7.62242
I1899	102.01	case	56.125	9	30.4179	31	-4.875	1215	5.29282
I1900	354.01	case	44.4926	7	31.0561	32	-12.5074	711	2.22188
I1901	402.01	Control	36.89	6	32.17	33	-22.11	1144	4.334
I1902	352.01	Control	54.6098	8	33.7014	34	-2.39023	455	3.20008
I1903	410.01	case	37.16	6	31.2086	32	-21.84	387	3.48476
I1904	410.01	case	22.72	4	29.1457	30	-36.28	2896	6.2042
I1905	271.01	Control	46.4184	7	29.7312	30	-4.58157	3731	7.69866
I1906	267.01	Control	17.6892	3	25.627	26	-33.3108	2954	7.17601
I1907	403.01	Control	35.1415	6	32.0202	33	-23.8585	2408	6.73551
I1908	68.01	Control	37.99	6	30.3271	31	-10.01	72	1.1834
I1909	256.01	case	34.3995	5	27.9142	28	-16.6005	1763	4.7461
I1910	352.01	Control	46.36	7	32.5229	33	-10.64	2234	4.94797
I1911	193.01	case	13.225	2	28.5893	29	-9.77496	4278	7.21817
I1912	352.01	Control	57.6	9	34.1286	35	0.6	2970	6.58669
I1913	271.01	Control	25.43	4	26.7329	27	-25.57	3350	7.28086
I1914	68.02	Control	31	5	29.3286	30	-17	920	5.17172
I1915	403.01	Control	17.8936	3	29.5562	30	-41.1064	3227	7.12188
I1916	256.01	case	14.98	3	25.14	26	-36.02	2149	6.24292
I1918	267.01	Control	33.53	5	27.89	28	-17.47	3342	7.49678
I1919	191.01	Control	23.19	4	28.9129	29	0.19	373	1.43541
I1920	402.01	Control	14.49	3	28.97	29	-44.51	2429	6.08634
I1922	191.01	Control	7.1	2	26.6143	27	-15.9	3146	6.95932
I1923	399.01	case	21.92	4	28.1314	29	-0.08	3033	6.48008
I1924	403.01	Control	32.03	5	31.5757	32	-26.97	3034	6.76435
I1925	399.01	case	14.47	3	27.0671	28	-7.53	3091	5.13123
I1926	352.02	Control	46.12	7	32.4886	33	-10.88	2452	7.00581
I1927	271.01	Control	33.78	5	27.9257	28	-17.22	767	5.21757
I1928	256.01	case	46.8475	7	29.6925	30	-4.15248	4042	7.28812
I1929	193.01	case	18.67	3	29.3671	30	-4.33	2967	7.38016
I1930	430.01	Control	35.11	6	30.3157	31	-15.89	306	3.98054
I1931	402.01	Control	44.49	7	33.2557	34	-14.51	1116	4.35179
I1932	191.01	Control	6.4647	1	26.5235	27	-16.5353	3587	7.59262
I1933	410.01	case	20.08	3	28.7686	29	-38.92	3259	6.53783
I1934	41.01	Control	34	5	29.1571	30	-27	3311	7.28807
I1935	254.01	Control	42.2146	7	32.0307	33	-9.78538	2525	6.32519
I1936	433.01	case	17.52	3	27.5029	28	-33.48	3052	7.35636
I1937	352.01	Control	38.41	6	31.3871	32	-18.59	221	2.69712
I1938	271.01	Control	35.76	6	28.2086	29	-15.24	1874	6.28305
I1939	256.01	case	13.1435	2	24.8776	25	-37.8565	2608	6.75109
I1940	354.01	case	55.57	8	32.6386	33	-1.43	3399	7.50288
I1941	271.01	Control	18.4	3	25.7286	26	-32.6	2259	6.98038
I1942	116.01	case	44	7	29.3857	30	-4	2203	6.4847
I1943	433.01	case	41.4	6	30.9143	31	-9.6	3754	7.38129
I1944	410.01	case	58.19	9	34.2129	35	-0.81	2780	7.16013
I2029	68.01	Control	27.83	4	28.8757	29	-20.17	151	3.27348
I2030	200.01	Control	15.67	3	27.5386	28	-7.33	3879	5.8572
I2031	267.01	Control	43.18	7	29.2686	30	-7.82	4542	6.63139
I2032	402.01	Control	21.25	4	29.9357	30	-37.75	5179	8.1421
I2033	254.01	Control	45.7	7	32.5286	33	-6.3	5588	7.91731
I2034	354.01	case	51.7934	8	32.0991	33	-5.20664	4897	6.05467
I2035	191.01	Control	60.9	9	34.3	35	37.9	392	3.68787
I2036	200.01	Control	60.35	9	33.9214	34	37.35	5294	8.13438
I2037	430.01	Control	63.96	10	34.4371	35	12.96	6677	8.50916
I2038	396.01	Control	44.26	7	32.7229	33	22.26	5360	8.1535
I2039	402.01	Control	93.18	14	40.2114	41	34.18	NA	NA	Excluded because sample PMA was substantially older than the rest
I2040	68.02	Control	61.08	9	33.6257	34	13.08	803	4.31494
I2041	191.01	Control	42.46	7	31.6657	32	19.46	2707	5.81068
I2042	68.01	Control	65.33	10	34.2329	35	17.33	395	4.36236
I2043	191.01	Control	38.38	6	31.0829	32	15.38	366	4.04873
I2044	352.01	Control	67.6	10	35.5571	36	10.6	2507	5.59429
I2045	68.01	Control	14.83	3	27.0186	28	-33.17	693	4.97222
I2046	254.01	Control	10.51	2	27.5014	28	-41.49	556	3.83666
I2047	271.01	Control	55.5	8	31.0286	32	4.5	848	3.79993
I2048	41.01	Control	69.13	10	34.1757	35	8.13	1244	3.94618
I2049	254.01	Control	58.89	9	34.4129	35	6.89	2490	6.12676
I2050	403.01	Control	55.04	8	34.8629	35	-3.96	2119	6.89706
I2052	68.02	Control	27.38	4	28.8114	29	-20.62	730	4.84054
I2053	254.01	Control	65.5	10	35.3571	36	13.5	2613	6.72305
I2054	396.01	Control	30.49	5	30.7557	31	8.49	2961	7.39009
I2055	41.01	Control	41.13	6	30.1757	31	-19.87	3090	6.97337
I2056	68.01	Control	21.86	4	28.0229	29	-26.14	3065	6.99591
I2057	41.01	Control	60.63	9	32.9614	33	-0.37	2124	4.39585
I2058	271.01	Control	60.76	9	31.78	32	9.76	974	5.12326
I2059	254.01	Control	20.01	3	28.8586	29	-31.99	1922	5.09642
I2060	396.01	Control	36.67	6	31.6386	32	14.67	2643	7.05755
I2061	410.01	Case	55.17	8	33.7814	34	-3.83	NA	NA	Excluded due to sparse reads
I2062	410.01	Case	28.1	5	29.9143	30	-30.9	NA	NA	Excluded due to sparse reads
I2063	255.01	case	50.21	8	32.5729	33	-1.79	84	2.0629
I2064	352.02	Control	64.1149	10	35.0593	36	7.11488	3958	6.16524
I2065	396.01	Control	14.9	3	28.5286	29	-7.1	1959	6.31153
I2066	255.01	case	34.6901	5	30.3557	31	-17.3099	1745	5.47178
I2067	116.01	case	41	6	28.9571	29	-7	561	4.34111
I2068	403.01	Control	9.65	2	28.3786	29	-49.35	1402	5.55249
I2069	254.01	Control	53.14	8	33.5914	34	1.14	1939	5.77082
I2070	116.01	case	32.4375	5	27.7339	28	-15.5625	2099	5.34003
I2071	403.01	Control	24.5	4	30.5	31	-34.5	74	0.452658
I2072	403.01	Control	48.4922	7	33.9275	34	-10.5078	768	4.4445
I2073	433.01	case	14.64	3	27.0914	28	-36.36	39	2.46611
I2074	433.01	case	47.8618	7	31.8374	32	-3.13819	1231	5.81088
I2091	102.01	case	49.5208	8	29.4744	30	-11.4792	297	4.47507
I2092	116.01	case	27	4	26.9571	27	-21	182	3.60246
I2093	396.01	Control	21.64	4	29.4914	30	-0.36	192	3.36495
I2094	402.01	Control	9.25011	2	28.2214	29	-49.7499	313	4.51876
I2095	352.01	Control	30.1	5	30.2	31	-26.9	241	4.09269
I2096	410.01	case	44.17	7	32.21	33	-14.83	315	4.766
I2097	267.01	Control	47.61	7	29.9014	30	-3.39	2773	6.92981
I2098	68.01	Control	75.08	11	35.6257	36	27.08	2019	6.78221
I2099	352.01	Control	61.73	9	34.7186	35	4.73	3211	6.1532
I2100	254.01	Control	69.39	10	35.9129	36	17.39	1796	4.9231
I2101	200.01	Control	53.36	8	32.9229	33	30.36	2747	7.03035
I2102	68.02	Control	19.04	3	27.62	28	-28.96	2464	5.89459
I2103	200.01	Control	32.28	5	29.9114	30	9.28	3195	5.85853
I2104	396.01	Control	51.38	8	33.74	34	29.38	393	2.58782
I2105	41.01	Control	47.38	7	31.0686	32	-13.62	377	4.50007
I2106	254.01	Control	23.38	4	29.34	30	-28.62	263	2.81882
I2107	267.01	Control	52.04	8	30.5343	31	1.04	675	4.44776
I2108	267.01	Control	13.37	2	25.01	26	-37.63	705	4.43022
I2109	68.02	Control	39.53	6	30.5471	31	-8.47	597	5.81016
I2110	191.01	Control	57.85	9	33.8643	34	34.85	240	3.29338
I2111	191.01	Control	31.38	5	30.0829	31	8.38	202	3.47847
I2112	41.01	Control	25.33	4	27.9186	28	-35.67	279	4.4354
I2113	352.01	Control	71.13	11	36.0614	37	14.13	481	3.21445
I2114	68.01	Control	52.25	8	32.3643	33	4.25	229	4.28433
I2115	68.02	Control	51.58	8	32.2686	33	3.58	310	4.71114

## Sheet: S3
Supplementary Table 3: Sequencing statistics
Samples (2 samples with low reads excluded)
	Min	Max	Median	1st quartile	3rd quartile
Raw reads	256314	6268926	906463	687163	1207754
Reads after removal of phiX sequences	162578	4535166	781776	567454	1.06597e+06
Final quality-filtered reads	79323	1057863	412905	288727	521394
Sequencing controls
	Min	Max	Median	1st quartile	3rd quartile
Raw reads	90866	1291234	151469	123146	169152
Reads after removal of phiX sequences	82632	1151968	139744	113028	133320
Final quality-filtered reads	49254	629450	80295	68333	91897.8

## Sheet: S4
Supplementary Table 4: Contig assembly statistics
Number of contigs
	Before deduplication	After deduplication	After length filtering	Candidate viral contigs	Final viral contigs
Samples	778612	353716	81873	55002	40210
Sequencing controls	6204	902	12	6	Removed during decontam
All	784816	354618	81885	55008	40210
Contig length before filtering
	Min	Max	Median	1st quartile	3rd quartile
Samples	55	165608	445	338	755
Sequencing controls	56	3208	157	126.25	172
All	55	165608	444	338	753
Contig length after length filtering
	Min	Max	Median	1st quartile	3rd quartile
Samples	800	165608	1379	998	2369
Sequencing controls	841	3208	1375	1114.75	2296.25
All	800	165608	1379	998	2369
Number of circular contigs after length filtering: 1870
Final viral contig length
	Min	Max	Median	1st quartile	3rd quartile
Samples	800	165608	1562	1054	3000
Number of circular viral contigs: 692

## Sheet: S5
Supplementary Table 5: Virus family relative abundance values.
	I1672	I1673	I1674	I1675	I1676	I1677	I1678	I1679	I1680	I1681	I1682	I1683	I1684	I1685	I1686	I1687	I1688	I1689	I1690	I1691	I1692	I1693	I1694	I1898	I1899	I1900	I1901	I1902	I1903	I1904	I1905	I1906	I1907	I1908	I1909	I1910	I1911	I1912	I1913	I1914	I1915	I1916	I1918	I1919	I1920	I1922	I1923	I1924	I1925
Anelloviridae	0	0.0289233	0	0	0	0	0.000381198	0	0	0	0	0	0	0	0	0	0	0	0	0	0.0103617	0	0	0	0	0	0	0	0	0.00173442	0	0	0	0	0	0	0	0	0.0123369	0	0	0	0	0	0	0	0.00910255	0	6.71081e-05
Circoviridae	0.000127589	5.44724e-05	0	0.00235281	0.000162075	0.0244518	0	0	0.000296563	0.015689	0	0	0	0	0.000308153	0.00123492	0	0.000171119	0.150298	0.000128826	0	0.000443516	0	0	0	2.42607e-05	0.00347501	0	0	0	0	0.0114584	0	0	0	0.000107305	0	0	0	0.0055188	0.00108383	0	0	0	0	0.00440428	0	0	0
Microviridae	0.00277994	0.000410066	0.00671515	0	0.00165176	8.06889e-05	8.50594e-05	0.00136842	0.00197768	0.00555365	2.78171e-05	0.000386222	9.79057e-05	0	0.191625	0.000163106	0.000106515	0.00701448	0	0.00147995	0.000275251	0.059432	0	0.00150691	4.39546e-05	0.000147839	0.000787257	8.50776e-05	0	0.000540253	0.00289976	0.00247741	0.000843139	0	0.000370121	0.000778133	0.00150191	0.000887057	0.00472561	5.50479e-05	0.00365432	0.000604495	0.00125954	0.000332317	0.00110115	0.000902809	0.00158098	0.000345702	0.000468726
Myoviridae	0.169534	0.0679677	0.0699117	0.00275052	0.0548114	0.112712	0.00836865	0.0268381	0.064532	0.00810318	0.0560039	0.0551063	0.0687262	0.113648	0.0172522	0.037222	0.00357746	0.0563404	0.047026	0.0175294	0.0109513	0.0182873	0.00550504	0.110112	0.029944	0.00621143	0.0226309	0.181225	0.0735084	0.118139	0.0970511	0.072573	0.0807059	0	0.037271	0.313235	0.0863858	0.113914	0.106301	0.0430406	0.0906425	0.0511074	0.0762099	0.0112354	0.0257628	0.0583774	0.0496095	0.080709	0.0670409
Podoviridae	0.00336599	0.0202108	0.0295658	0.00374014	0.0180605	0.0207	0.00170924	0.0136323	0.0210562	0.00332168	0.00322336	0.004157	0.0475301	0.0131134	0.0122987	0.00310427	0.00344006	0.0960933	0.020594	0.00320222	0.00104311	0.00734457	0.000654274	0.0207192	0.0847007	0.000567438	0.0230795	0.00308256	0.634315	0.0218545	0.0292254	0.0226171	0.0218241	0.0131606	0.542125	0.0127097	0.0272091	0.0204275	0.0235848	0.0829999	0.0229713	0.0349549	0.0192008	0.00176972	0.00667609	0.0318906	0.0273296	0.0213082	0.0294433
Siphoviridae	0.00893722	0.057125	0.033272	0.196668	0.0188409	0.215331	0.00702763	0.0157531	0.193539	0.851468	0.2286	0.00574398	0.0258024	0.109387	0.00862764	0.531006	0.00334171	0.0235047	0.0216075	0.0268597	0.00393798	0.0192663	0.0064263	0.0369131	0.013808	0.00440496	0.037594	0.0437327	0.0238631	0.0421428	0.0374556	0.0570419	0.0403161	0	0.0505382	0.0294723	0.0364214	0.0505766	0.0873075	0.0249737	0.120113	0.311447	0.0416305	0.00120166	0.132066	0.0271445	0.0448626	0.0175345	0.0146272
Other virus families	0	0	0.000139783	0.000142877	0	0	3.66495e-05	0	0.000322871	0.0127142	0	0.0104906	0	0	0	0.0141159	0	0	0.0125669	0	6.84334e-05	0	0	0	0.000153798	0	0	0	0	0.00036386	8.71256e-05	0.000569469	0	0	0	0	0	0.000173571	0.000131859	0	5.62806e-05	0.000622087	0.000200998	0	0	0.000735581	0.000512426	0	0.000268217
Unclassified	0.815255	0.825309	0.860396	0.794346	0.906473	0.626724	0.982392	0.942408	0.718276	0.10315	0.712145	0.924116	0.857843	0.763851	0.769888	0.413154	0.989534	0.816876	0.747908	0.9508	0.973362	0.895226	0.987414	0.830749	0.871349	0.988644	0.912433	0.771875	0.268313	0.815225	0.833281	0.833263	0.856311	0.986839	0.369695	0.643698	0.848482	0.814021	0.765613	0.843412	0.761479	0.601264	0.861498	0.985461	0.834394	0.876545	0.867002	0.880103	0.888085
[truncated: 86 more columns]

## Sheet: S6
Supplementary Table 6: Weighted virome Bray-Curtis dissimilarity matrix.
	I1672	I1673	I1674	I1675	I1676	I1677	I1678	I1679	I1680	I1681	I1682	I1683	I1684	I1685	I1686	I1687	I1688	I1689	I1690	I1691	I1692	I1693	I1694	I1898	I1899	I1900	I1901	I1902	I1903	I1904	I1905	I1906	I1907	I1908	I1909	I1910	I1911	I1912	I1913	I1914	I1915	I1916	I1918	I1919	I1920	I1922	I1923	I1924	I1925
I1672	0	0.97806	0.971143	0.998457	0.99392	0.941843	0.999273	0.998623	0.976886	0.989937	0.838992	0.992523	0.829193	0.996013	0.985931	0.992689	0.602713	0.990765	0.973993	0.901473	0.60074	0.983035	0.797321	0.910908	0.995561	0.594156	0.987202	0.589028	0.997869	0.830612	0.978041	0.986727	0.958701	0.999547	0.960792	0.562185	0.984971	0.737487	0.907399	0.990433	0.981838	0.986083	0.968063	0.99967	0.990716	0.973407	0.957449	0.994823	0.981978
I1673	0.97806	0	0.900072	0.944584	0.976826	0.913265	0.996378	0.997731	0.908851	0.990786	0.984233	0.997599	0.96808	0.960413	0.961892	0.947392	0.994174	0.805357	0.926192	0.976347	0.995613	0.927734	0.99921	0.920915	0.984113	0.99378	0.976959	0.995068	0.994309	0.948778	0.933363	0.91905	0.940024	0.999675	0.9317	0.946873	0.959801	0.942406	0.925901	0.96647	0.914475	0.912375	0.933262	0.998238	0.911627	0.918555	0.920914	0.98739	0.935761
I1674	0.971143	0.900072	0	0.996194	0.993351	0.91347	0.995732	0.998035	0.833657	0.991405	0.998677	0.993985	0.930842	0.962648	0.946675	0.969641	0.986197	0.975038	0.89525	0.977723	0.999275	0.947469	0.998907	0.881328	0.965972	0.992676	0.961852	0.992405	0.994827	0.933162	0.882827	0.876316	0.867357	0.998238	0.930732	0.927789	0.95219	0.878797	0.906216	0.952662	0.874397	0.916895	0.890587	0.992438	0.942467	0.871175	0.886534	0.992589	0.896119
I1675	0.998457	0.944584	0.996194	0	0.992038	0.976161	0.998985	0.973397	0.978388	0.998093	0.996015	0.996722	0.994043	0.943566	0.998613	0.954592	0.999806	0.996675	0.981866	0.998808	0.999912	0.999152	0.999558	0.997404	0.999749	0.99988	0.602705	0.999896	1	0.998555	0.998534	0.982626	0.994177	0.978257	0.995048	0.997075	0.999368	0.998169	0.98199	0.988809	0.999426	0.955569	0.979836	0.99991	0.568698	0.996182	0.992716	0.99162	0.998985
I1676	0.99392	0.976826	0.993351	0.992038	0	0.991121	0.997123	0.903897	0.993271	0.99819	0.975792	0.942923	0.919691	0.991256	0.995898	0.975063	0.988674	0.953813	0.993178	0.991974	0.994194	0.983663	0.981681	0.993329	0.997192	0.991484	0.995387	0.993718	0.994304	0.955593	0.992642	0.980746	0.735724	0.999535	0.981863	0.989544	0.99503	0.990968	0.986225	0.998451	0.984605	0.989408	0.990265	0.999748	0.993324	0.992863	0.980635	0.845085	0.99204
I1677	0.941843	0.913265	0.91347	0.976161	0.991121	0	0.99761	0.995268	0.888757	0.985422	0.999753	0.99803	0.958877	0.950109	0.958775	0.862968	0.992954	0.959377	0.876536	0.956616	0.999868	0.943394	0.999043	0.925637	0.957456	0.995728	0.959636	0.997457	0.996218	0.946649	0.917984	0.918067	0.875132	0.999338	0.895155	0.924911	0.958029	0.899198	0.93221	0.958169	0.909216	0.922959	0.903961	0.998876	0.936768	0.849967	0.883625	0.994384	0.93144
I1678	0.999273	0.996378	0.995732	0.998985	0.997123	0.99761	0	0.999595	0.998024	0.999606	0.998855	0.99877	0.99793	0.99926	0.999137	0.998681	0.999594	0.996656	0.997024	0.998656	0.999585	0.997515	0.999812	0.99616	0.998911	0.99845	0.99827	0.999745	0.99874	0.997644	0.998559	0.998039	0.997666	1	0.998361	0.995877	0.990005	0.997567	0.995277	0.999104	0.998036	0.99696	0.99672	0.99963	0.997843	0.998193	0.881225	0.998584	0.704223
I1679	0.998623	0.997731	0.998035	0.973397	0.903897	0.995268	0.999595	0	0.996679	0.999871	0.998987	0.999237	0.853987	0.953551	0.99837	0.998132	0.994662	0.997742	0.739249	0.997357	0.999916	0.998497	0.990115	0.998053	0.996649	0.999502	0.994209	0.998496	0.989749	0.996212	0.997966	0.857189	0.973912	0.941827	0.999	0.996882	0.993472	0.995802	0.978965	0.973917	0.99297	0.997052	0.927441	0.999484	0.988524	0.994451	0.995938	0.852512	0.998543
I1680	0.976886	0.908851	0.833657	0.978388	0.993271	0.888757	0.998024	0.996679	0	0.990472	0.99868	0.997983	0.948126	0.916995	0.964262	0.864368	0.988184	0.971052	0.933109	0.958576	0.998793	0.950392	0.999319	0.909259	0.97224	0.99437	0.967839	0.989328	0.997134	0.931917	0.907433	0.888419	0.924368	0.999787	0.916184	0.924457	0.945976	0.888235	0.907424	0.961947	0.908048	0.889228	0.880067	0.988042	0.946582	0.867931	0.890069	0.990272	0.928939
I1681	0.989937	0.990786	0.991405	0.998093	0.99819	0.985422	0.999606	0.999871	0.990472	0	1	0.997056	0.992456	0.99183	0.994232	0.992285	0.999565	0.995281	0.991232	0.989032	0.998971	0.988751	0.999537	0.993238	0.994804	0.999217	0.993442	0.996726	0.99847	0.994533	0.991256	0.99242	0.979768	1	0.989463	0.994136	0.99569	0.988858	0.991739	0.997156	0.995412	0.993647	0.990929	0.999729	0.993433	0.986339	0.983889	0.998225	0.990735
I1682	0.838992	0.984233	0.998677	0.996015	0.975792	0.999753	0.998855	0.998987	0.99868	1	0	0.976573	0.866086	0.998777	0.999608	0.993809	0.848175	0.997064	0.999801	0.927492	0.859036	0.99985	0.890331	0.987075	0.999896	0.858404	1	0.793165	0.995016	0.802935	0.999966	0.999803	0.99611	0.999763	0.999916	0.931852	0.973821	0.852031	0.940582	0.999824	0.946247	0.998983	0.999965	1	0.999233	0.999966	0.999966	0.991861	0.999672
I1683	0.992523	0.997599	0.993985	0.996722	0.942923	0.99803	0.99877	0.999237	0.997983	0.997056	0.976573	0	0.989986	0.993196	0.996334	0.992669	0.991961	0.993349	0.998944	0.990295	0.992263	0.998096	0.990563	0.994584	1	0.992236	0.999316	0.991006	0.995049	0.970397	0.999347	0.9988	0.99872	0.998698	0.999074	0.994323	0.997419	0.992913	0.994038	0.999722	0.989202	0.998598	0.999718	0.999825	1	0.998524	0.999858	0.991927	0.998519
I1684	0.829193	0.96808	0.930842	0.994043	0.919691	0.958877	0.99793	0.853987	0.948126	0.992456	0.866086	0.989986	0	0.926465	0.968279	0.966178	0.877041	0.967754	0.912148	0.865656	0.875511	0.983823	0.909416	0.942515	0.987902	0.86772	0.981335	0.761907	0.994773	0.777767	0.953457	0.94388	0.882538	0.995533	0.945159	0.853378	0.944448	0.698279	0.846406	0.975713	0.927294	0.933071	0.931832	0.996685	0.9742	0.930566	0.958158	0.854853	0.890218
I1685	0.996013	0.960413	0.962648	0.943566	0.991256	0.950109	0.99926	0.953551	0.916995	0.99183	0.998777	0.993196	0.926465	0	0.968402	0.90324	0.988367	0.984992	0.944292	0.981755	0.998701	0.976017	0.998707	0.974756	0.996501	0.996596	0.996816	0.989278	0.995183	0.972424	0.968431	0.948879	0.945289	0.868112	0.969493	0.984337	0.981167	0.961962	0.950706	0.972951	0.982662	0.961448	0.953792	0.957835	0.970125	0.971068	0.963268	0.986748	0.964905
I1686	0.985931	0.961892	0.946675	0.998613	0.995898	0.958775	0.999137	0.99837	0.964262	0.994232	0.999608	0.996334	0.968279	0.968402	0	0.974992	0.994888	0.982564	0.96886	0.988598	0.999879	0.947027	0.999976	0.977249	0.984475	0.997278	0.987118	0.997171	0.997923	0.978049	0.973821	0.954356	0.971553	0.998097	0.953913	0.977832	0.985441	0.965384	0.978565	0.975041	0.974912	0.979262	0.970002	0.997549	0.969616	0.958245	0.964574	0.998347	0.974434
I1687	0.992689	0.947392	0.969641	0.954592	0.975063	0.862968	0.998681	0.998132	0.864368	0.992285	0.993809	0.992669	0.966178	0.90324	0.974992	0	0.986591	0.95551	0.981539	0.988202	0.999432	0.956687	0.999816	0.990166	0.992448	0.997888	0.990026	0.998195	0.999148	0.985491	0.98012	0.968289	0.982819	0.987178	0.981037	0.986379	0.989336	0.987517	0.982038	0.995621	0.980499	0.929227	0.979502	0.995147	0.97873	0.981547	0.972246	0.999116	0.986496
I1688	0.602713	0.994174	0.986197	0.999806	0.988674	0.992954	0.999594	0.994662	0.988184	0.999565	0.848175	0.991961	0.877041	0.988367	0.994888	0.986591	0	0.994635	0.992167	0.905353	0.38383	0.996084	0.825657	0.980924	0.996221	0.385124	0.997217	0.776058	0.998661	0.87554	0.987341	0.988878	0.987251	0.998272	0.993144	0.932448	0.991279	0.857049	0.935708	0.996014	0.979955	0.993331	0.988905	0.998724	0.99346	0.986927	0.991178	0.992656	0.99075
I1689	0.990765	0.805357	0.975038	0.996675	0.953813	0.959377	0.996656	0.997742	0.971052	0.995281	0.997064	0.993349	0.967754	0.984992	0.982564	0.95551	0.994635	0	0.966851	0.984409	0.995975	0.967352	0.999786	0.963367	0.994239	0.99466	0.987037	0.99354	0.995627	0.990034	0.976669	0.966098	0.966863	0.999545	0.904251	0.975657	0.980485	0.970192	0.956364	0.988525	0.971878	0.972963	0.971392	0.999066	0.987507	0.962833	0.963129	0.992388	0.97567
I1690	0.973993	0.926192	0.89525	0.981866	0.993178	0.876536	0.997024	0.739249	0.933109	0.991232	0.999801	0.998944	0.912148	0.944292	0.96886	0.981539	0.992167	0.966851	0	0.976284	0.998276	0.922271	0.999586	0.925132	0.963695	0.993321	0.979405	0.992018	0.997583	0.95142	0.906431	0.816815	0.88641	0.964472	0.949881	0.947799	0.948446	0.879727	0.887278	0.944928	0.877837	0.925146	0.854718	0.999536	0.961919	0.895951	0.930653	0.990143	0.897033
I1691	0.901473	0.976347	0.977723	0.998808	0.991974	0.956616	0.998656	0.997357	0.958576	0.989032	0.927492	0.990295	0.865656	0.981755	0.988598	0.988202	0.905353	0.984409	0.976284	0	0.935973	0.974041	0.957672	0.963184	0.993179	0.934108	0.993884	0.864932	0.997178	0.895055	0.973584	0.966563	0.958536	0.999255	0.970139	0.900199	0.982574	0.852885	0.895535	0.98651	0.980011	0.968397	0.970207	0.999588	0.982633	0.96688	0.965058	0.991676	0.979002
I1692	0.60074	0.995613	0.999275	0.999912	0.994194	0.999868	0.999585	0.999916	0.998793	0.998971	0.859036	0.992263	0.875511	0.998701	0.999879	0.999432	0.38383	0.995975	0.998276	0.935973	0	0.999826	0.81787	0.982164	0.999546	0.0881666	0.99992	0.774068	0.997949	0.866294	0.999115	0.998637	0.997693	0.999787	0.999927	0.937943	0.990715	0.864956	0.945281	0.99981	0.99897	0.999608	0.999673	1	0.99993	0.999426	0.999186	0.987896	0.998681
I1693	0.983035	0.927734	0.947469	0.999152	0.983663	0.943394	0.997515	0.998497	0.950392	0.988751	0.99985	0.998096	0.983823	0.976017	0.947027	0.956687	0.996084	0.967352	0.922271	0.974041	0.999826	0	0.999329	0.969099	0.987195	0.995868	0.989868	0.997616	0.999103	0.977941	0.963069	0.953906	0.937673	0.999775	0.962862	0.979406	0.983614	0.961563	0.960925	0.966846	0.961214	0.96665	0.963731	0.996337	0.988817	0.956896	0.953566	0.993407	0.955556
I1694	0.797321	0.99921	0.998907	0.999558	0.981681	0.999043	0.999812	0.990115	0.999319	0.999537	0.890331	0.990563	0.909416	0.998707	0.999976	0.999816	0.825657	0.999786	0.999586	0.957672	0.81787	0.999329	0	0.992718	0.999981	0.818	0.999138	0.852751	0.998939	0.903557	0.999716	0.999952	0.991211	0.999865	0.999052	0.95733	0.996565	0.909132	0.963026	0.999741	0.99331	0.999837	0.999238	0.999793	0.999458	0.999686	0.998708	0.985365	0.999724
I1898	0.910908	0.920915	0.881328	0.997404	0.993329	0.925637	0.99616	0.998053	0.909259	0.993238	0.987075	0.994584	0.942515	0.974756	0.977249	0.990166	0.980924	0.963367	0.925132	0.963184	0.982164	0.969099	0.992718	0	0.9723	0.983926	0.968371	0.948258	0.995877	0.90796	0.879638	0.896431	0.934082	0.999361	0.914751	0.837591	0.927313	0.859051	0.882982	0.941073	0.872474	0.90891	0.879632	0.997766	0.950261	0.901566	0.901838	0.961658	0.907799
I1899	0.995561	0.984113	0.965972	0.999749	0.997192	0.957456	0.998911	0.996649	0.97224	0.994804	0.999896	1	0.987902	0.996501	0.984475	0.992448	0.996221	0.994239	0.963695	0.993179	0.999546	0.987195	0.999981	0.9723	0	0.99818	0.984224	0.997073	0.990143	0.963785	0.936706	0.949677	0.97406	0.997602	0.979993	0.981391	0.9767	0.964812	0.96496	0.987602	0.954955	0.966222	0.949877	0.998794	0.985388	0.960091	0.970446	0.999078	0.964135
I1900	0.594156	0.99378	0.992676	0.99988	0.991484	0.995728	0.99845	0.999502	0.99437	0.999217	0.858404	0.992236	0.86772	0.996596	0.997278	0.997888	0.385124	0.99466	0.993321	0.934108	0.0881666	0.995868	0.818	0.983926	0.99818	0	0.996217	0.769538	0.998211	0.855968	0.991583	0.994798	0.993126	0.999626	0.995613	0.93017	0.991394	0.857437	0.935511	0.998495	0.993746	0.994941	0.990823	0.999463	0.994768	0.994187	0.989945	0.994798	0.994009
I1901	0.987202	0.976959	0.961852	0.602705	0.995387	0.959636	0.99827	0.994209	0.967839	0.993442	1	0.999316	0.981335	0.996816	0.987118	0.990026	0.997217	0.987037	0.979405	0.993884	0.99992	0.989868	0.999138	0.968371	0.984224	0.996217	0	0.994595	0.997041	0.971491	0.952394	0.943797	0.95635	0.999375	0.957824	0.965186	0.96916	0.960381	0.958959	0.989	0.959747	0.964437	0.941561	0.998722	0.818027	0.962087	0.957278	0.991119	0.973601
I1902	0.589028	0.995068	0.992405	0.999896	0.993718	0.997457	0.999745	0.998496	0.989328	0.996726	0.793165	0.991006	0.761907	0.989278	0.997171	0.998195	0.776058	0.99354	0.992018	0.864932	0.774068	0.997616	0.852751	0.948258	0.997073	0.769538	0.994595	0	0.997822	0.781933	0.992218	0.992903	0.984883	0.999486	0.994889	0.73177	0.989542	0.624293	0.887571	0.998525	0.992497	0.992964	0.992963	0.999328	0.996304	0.99396	0.995455	0.992215	0.991562
I1903	0.997869	0.994309	0.994827	1	0.994304	0.996218	0.99874	0.989749	0.997134	0.99847	0.995016	0.995049	0.994773	0.995183	0.997923	0.999148	0.998661	0.995627	0.997583	0.997178	0.997949	0.999103	0.998939	0.995877	0.990143	0.998211	0.997041	0.997822	0	0.967386	0.9965	0.994899	0.997206	0.999141	0.996795	0.998192	0.99006	0.995369	0.993174	0.998591	0.995817	0.997147	0.995391	0.999634	0.996855	0.995432	0.995958	0.99241	0.994679
I1904	0.830612	0.948778	0.933162	0.998555	0.955593	0.946649	0.997644	0.996212	0.931917	0.994533	0.802935	0.970397	0.777767	0.972424	0.978049	0.985491	0.87554	0.990034	0.95142	0.895055	0.866294	0.977941	0.903557	0.90796	0.963785	0.855968	0.971491	0.781933	0.967386	0	0.842584	0.892174	0.918215	0.999139	0.939853	0.843555	0.934341	0.7233	0.788207	0.9759	0.881476	0.923587	0.872829	0.998427	0.952678	0.91984	0.916208	0.988838	0.92314
I1905	0.978041	0.933363	0.882827	0.998534	0.992642	0.917984	0.998559	0.997966	0.907433	0.991256	0.999966	0.999347	0.953457	0.968431	0.973821	0.98012	0.987341	0.976669	0.906431	0.973584	0.999115	0.963069	0.999716	0.879638	0.936706	0.991583	0.952394	0.992218	0.9965	0.842584	0	0.848224	0.877205	0.998663	0.909354	0.914119	0.900788	0.865807	0.852783	0.949041	0.832254	0.87489	0.805084	0.998824	0.930481	0.865952	0.865649	0.993875	0.884987
I1906	0.986727	0.91905	0.876316	0.982626	0.980746	0.918067	0.998039	0.857189	0.888419	0.99242	0.999803	0.9988	0.94388	0.948879	0.954356	0.968289	0.988878	0.966098	0.816815	0.966563	0.998637	0.953906	0.999952	0.896431	0.949677	0.994798	0.943797	0.992903	0.994899	0.892174	0.848224	0	0.899835	0.964652	0.898628	0.914986	0.921738	0.837944	0.876146	0.915104	0.858007	0.899576	0.812038	0.998206	0.927667	0.856286	0.885921	0.993822	0.87434
I1907	0.958701	0.940024	0.867357	0.994177	0.735724	0.875132	0.997666	0.973912	0.924368	0.979768	0.99611	0.99872	0.882538	0.945289	0.971553	0.982819	0.987251	0.966863	0.88641	0.958536	0.997693	0.937673	0.991211	0.934082	0.97406	0.993126	0.95635	0.984883	0.997206	0.918215	0.877205	0.899835	0	0.99952	0.888943	0.91131	0.930376	0.833775	0.897272	0.969652	0.880995	0.92425	0.82522	0.998003	0.951476	0.873454	0.88291	0.906527	0.872793
I1908	0.999547	0.999675	0.998238	0.978257	0.999535	0.999338	1	0.941827	0.999787	1	0.999763	0.998698	0.995533	0.868112	0.998097	0.987178	0.998272	0.999545	0.964472	0.999255	0.999787	0.999775	0.999865	0.999361	0.997602	0.999626	0.999375	0.999486	0.999141	0.999139	0.998663	0.964652	0.99952	0	0.999446	0.998961	0.999809	0.998897	0.983782	0.97335	0.998058	0.999631	0.965445	0.985964	0.990001	0.999085	0.99941	0.999613	0.99963
I1909	0.960792	0.9317	0.930732	0.995048	0.981863	0.895155	0.998361	0.999	0.916184	0.989463	0.999916	0.999074	0.945159	0.969493	0.953913	0.981037	0.993144	0.904251	0.949881	0.970139	0.999927	0.962862	0.999052	0.914751	0.979993	0.995613	0.957824	0.994889	0.996795	0.939853	0.909354	0.898628	0.888943	0.999446	0	0.92107	0.9466	0.871352	0.919462	0.960161	0.907562	0.910921	0.885707	0.99889	0.946705	0.921577	0.897627	0.994147	0.932442
I1910	0.562185	0.946873	0.927789	0.997075	0.989544	0.924911	0.995877	0.996882	0.924457	0.994136	0.931852	0.994323	0.853378	0.984337	0.977832	0.986379	0.932448	0.975657	0.947799	0.900199	0.937943	0.979406	0.95733	0.837591	0.981391	0.93017	0.965186	0.73177	0.998192	0.843555	0.914119	0.914986	0.91131	0.998961	0.92107	0	0.94722	0.756098	0.798828	0.970103	0.916148	0.925567	0.882482	0.99897	0.962541	0.932798	0.906922	0.993216	0.929058
I1911	0.984971	0.959801	0.95219	0.999368	0.99503	0.958029	0.990005	0.993472	0.945976	0.99569	0.973821	0.997419	0.944448	0.981167	0.985441	0.989336	0.991279	0.980485	0.948446	0.982574	0.990715	0.983614	0.996565	0.927313	0.9767	0.991394	0.96916	0.989542	0.99006	0.934341	0.900788	0.921738	0.930376	0.999809	0.9466	0.94722	0	0.901528	0.924147	0.979373	0.913387	0.93887	0.907637	0.999145	0.964898	0.923291	0.935955	0.96195	0.924941
I1912	0.737487	0.942406	0.878797	0.998169	0.990968	0.899198	0.997567	0.995802	0.888235	0.988858	0.852031	0.992913	0.698279	0.961962	0.965384	0.987517	0.857049	0.970192	0.879727	0.852885	0.864956	0.961563	0.909132	0.859051	0.964812	0.857437	0.960381	0.624293	0.995369	0.7233	0.865807	0.837944	0.833775	0.998897	0.871352	0.756098	0.901528	0	0.775466	0.944434	0.866882	0.91448	0.839875	0.996758	0.936173	0.876118	0.849386	0.988409	0.90282
I1913	0.907399	0.925901	0.906216	0.98199	0.986225	0.93221	0.995277	0.978965	0.907424	0.991739	0.940582	0.994038	0.846406	0.950706	0.978565	0.982038	0.935708	0.956364	0.887278	0.895535	0.945281	0.960925	0.963026	0.882982	0.96496	0.935511	0.958959	0.887571	0.993174	0.788207	0.852783	0.876146	0.897272	0.983782	0.919462	0.798828	0.924147	0.775466	0	0.950611	0.835419	0.89009	0.817767	0.993827	0.949218	0.874294	0.883449	0.993689	0.898972
I1914	0.990433	0.96647	0.952662	0.988809	0.998451	0.958169	0.999104	0.973917	0.961947	0.997156	0.999824	0.999722	0.975713	0.972951	0.975041	0.995621	0.996014	0.988525	0.944928	0.98651	0.99981	0.966846	0.999741	0.941073	0.987602	0.998495	0.989	0.998525	0.998591	0.9759	0.949041	0.915104	0.969652	0.97335	0.960161	0.970103	0.979373	0.944434	0.950611	0	0.94708	0.966846	0.921963	0.998878	0.96254	0.926634	0.941105	0.998326	0.954664
I1915	0.981838	0.914475	0.874397	0.999426	0.984605	0.909216	0.998036	0.99297	0.908048	0.995412	0.946247	0.989202	0.927294	0.982662	0.974912	0.980499	0.979955	0.971878	0.877837	0.980011	0.99897	0.961214	0.99331	0.872474	0.954955	0.993746	0.959747	0.992497	0.995817	0.881476	0.832254	0.858007	0.880995	0.998058	0.907562	0.916148	0.913387	0.866882	0.835419	0.94708	0	0.870844	0.751528	0.997922	0.933526	0.862274	0.890203	0.989235	0.852726
I1916	0.986083	0.912375	0.916895	0.955569	0.989408	0.922959	0.99696	0.997052	0.889228	0.993647	0.998983	0.998598	0.933071	0.961448	0.979262	0.929227	0.993331	0.972963	0.925146	0.968397	0.999608	0.96665	0.999837	0.90891	0.966222	0.994941	0.964437	0.992964	0.997147	0.923587	0.87489	0.899576	0.92425	0.999631	0.910921	0.925567	0.93887	0.91448	0.89009	0.966846	0.870844	0	0.882064	0.998797	0.938714	0.89017	0.93557	0.995334	0.906199
I1918	0.968063	0.933262	0.890587	0.979836	0.990265	0.903961	0.99672	0.927441	0.880067	0.990929	0.999965	0.999718	0.931832	0.953792	0.970002	0.979502	0.988905	0.971392	0.854718	0.970207	0.999673	0.963731	0.999238	0.879632	0.949877	0.990823	0.941561	0.992963	0.995391	0.872829	0.805084	0.812038	0.82522	0.965445	0.885707	0.882482	0.907637	0.839875	0.817767	0.921963	0.751528	0.882064	0	0.996668	0.905146	0.86605	0.827875	0.996504	0.873651
I1919	0.99967	0.998238	0.992438	0.99991	0.999748	0.998876	0.99963	0.999484	0.988042	0.999729	1	0.999825	0.996685	0.957835	0.997549	0.995147	0.998724	0.999066	0.999536	0.999588	1	0.996337	0.999793	0.997766	0.998794	0.999463	0.998722	0.999328	0.999634	0.998427	0.998824	0.998206	0.998003	0.985964	0.99889	0.99897	0.999145	0.996758	0.993827	0.998878	0.997922	0.998797	0.996668	0	0.99862	0.996248	0.993235	0.999167	0.998201
I1920	0.990716	0.911627	0.942467	0.568698	0.993324	0.936768	0.997843	0.988524	0.946582	0.993433	0.999233	1	0.9742	0.970125	0.969616	0.97873	0.99346	0.987507	0.961919	0.982633	0.99993	0.988817	0.999458	0.950261	0.985388	0.994768	0.818027	0.996304	0.996855	0.952678	0.930481	0.927667	0.951476	0.990001	0.946705	0.962541	0.964898	0.936173	0.949218	0.96254	0.933526	0.938714	0.905146	0.99862	0	0.937318	0.93804	0.995256	0.951554
I1922	0.973407	0.918555	0.871175	0.996182	0.992863	0.849967	0.998193	0.994451	0.867931	0.986339	0.999966	0.998524	0.930566	0.971068	0.958245	0.981547	0.986927	0.962833	0.895951	0.96688	0.999426	0.956896	0.999686	0.901566	0.960091	0.994187	0.962087	0.99396	0.995432	0.91984	0.865952	0.856286	0.873454	0.999085	0.921577	0.932798	0.923291	0.876118	0.874294	0.926634	0.862274	0.89017	0.86605	0.996248	0.937318	0	0.871111	0.990741	0.860371
I1923	0.957449	0.920914	0.886534	0.992716	0.980635	0.883625	0.881225	0.995938	0.890069	0.983889	0.999966	0.999858	0.958158	0.963268	0.964574	0.972246	0.991178	0.963129	0.930653	0.965058	0.999186	0.953566	0.998708	0.901838	0.970446	0.989945	0.957278	0.995455	0.995958	0.916208	0.865649	0.885921	0.88291	0.99941	0.897627	0.906922	0.935955	0.849386	0.883449	0.941105	0.890203	0.93557	0.827875	0.993235	0.93804	0.871111	0	0.991356	0.765761
I1924	0.994823	0.98739	0.992589	0.99162	0.845085	0.994384	0.998584	0.852512	0.990272	0.998225	0.991861	0.991927	0.854853	0.986748	0.998347	0.999116	0.992656	0.992388	0.990143	0.991676	0.987896	0.993407	0.985365	0.961658	0.999078	0.994798	0.991119	0.992215	0.99241	0.988838	0.993875	0.993822	0.906527	0.999613	0.994147	0.993216	0.96195	0.988409	0.993689	0.998326	0.989235	0.995334	0.996504	0.999167	0.995256	0.990741	0.991356	0	0.985328
I1925	0.981978	0.935761	0.896119	0.998985	0.99204	0.93144	0.704223	0.998543	0.928939	0.990735	0.999672	0.998519	0.890218	0.964905	0.974434	0.986496	0.99075	0.97567	0.897033	0.979002	0.998681	0.955556	0.999724	0.907799	0.964135	0.994009	0.973601	0.991562	0.994679	0.92314	0.884987	0.87434	0.872793	0.99963	0.932442	0.929058	0.924941	0.90282	0.898972	0.954664	0.852726	0.906199	0.873651	0.998201	0.951554	0.860371	0.765761	0.985328	0
I1926	0.989487	0.956072	0.927038	0.99982	0.997019	0.960551	0.999116	0.998887	0.94121	0.996428	0.999966	0.999751	0.97443	0.982099	0.981101	0.990433	0.990324	0.988505	0.960818	0.989977	0.999707	0.980015	0.999924	0.927653	0.961756	0.995548	0.980757	0.99545	0.998755	0.931511	0.868245	0.900962	0.930108	0.995719	0.933129	0.954715	0.952391	0.927699	0.91132	0.966092	0.87504	0.918867	0.898124	0.996897	0.950579	0.854294	0.900694	0.993708	0.917643
I1927	0.996455	0.989458	0.98238	0.979364	0.992907	0.987568	0.999886	0.950132	0.985709	0.999664	0.999326	1	0.97349	0.955632	0.987559	0.995901	0.999158	0.991925	0.962989	0.994454	0.999959	0.993616	1	0.990065	0.992515	0.999322	0.995955	0.999226	1	0.991672	0.986157	0.944437	0.994892	0.959169	0.970258	0.992014	0.993571	0.981911	0.975614	0.966351	0.992504	0.990917	0.954473	0.997604	0.981025	0.900332	0.92822	0.996445	0.976121
I1928	0.978823	0.809546	0.902775	0.998714	0.987364	0.935688	0.996306	0.997637	0.893948	0.990653	0.986419	0.998168	0.906532	0.94971	0.985219	0.979942	0.990022	0.894774	0.889239	0.980985	0.99729	0.963958	0.999534	0.897012	0.965131	0.988154	0.961784	0.989567	0.994318	0.897912	0.880305	0.849593	0.863334	0.998532	0.933965	0.910872	0.919439	0.865456	0.857283	0.969067	0.848804	0.896276	0.843624	0.995323	0.919018	0.870068	0.870659	0.983633	0.879669
I1929	0.980138	0.920458	0.887445	0.998834	0.994519	0.921292	0.997595	0.99878	0.882586	0.988435	0.998824	0.999125	0.945533	0.960212	0.961909	0.988011	0.990561	0.985649	0.874857	0.968485	0.9987	0.969557	0.996817	0.893381	0.9546	0.993455	0.966335	0.993768	0.994014	0.877368	0.862253	0.857519	0.91439	0.999563	0.928729	0.933055	0.898967	0.862964	0.904705	0.938887	0.889647	0.907184	0.868664	0.99598	0.928525	0.823955	0.86213	0.985192	0.874762
I1930	0.999537	0.999929	0.999106	0.93741	0.994376	0.991379	0.999315	0.993219	0.999216	0.999601	0.99986	0.995592	0.997641	0.997292	0.997017	0.989259	0.999088	0.99958	1	0.998564	1	0.999379	1	0.994399	0.999586	0.999676	0.934878	0.998685	1	1	1	1	0.996445	0.998553	1	1	1	0.999771	1	0.999585	0.998371	1	0.999491	0.999611	0.97012	1	0.999834	0.988565	0.999621
I1931	0.999858	0.994784	0.999577	0.682934	0.999678	0.99873	0.999957	0.998692	0.999077	1	1	1	0.999511	0.998473	0.999741	0.999436	0.999729	0.999023	0.99907	0.999829	1	0.999684	1	0.993643	0.999645	0.999879	0.601382	0.999767	1	0.999539	0.999242	0.999053	0.99964	0.99919	0.999232	0.999554	0.999599	0.999653	0.999019	0.999245	0.999532	0.999352	0.999119	0.999861	0.777171	0.990223	0.991941	0.993212	0.995603
I1932	0.978946	0.915372	0.853081	0.999542	0.987542	0.901296	0.995794	0.996813	0.843871	0.990474	0.999829	0.998489	0.932359	0.948223	0.933782	0.978447	0.9879	0.965103	0.905471	0.966697	0.999345	0.93855	0.999472	0.868323	0.963593	0.990094	0.956985	0.987664	0.994686	0.905297	0.843356	0.834267	0.863838	0.997324	0.886803	0.915255	0.930699	0.847768	0.830291	0.919566	0.864253	0.899067	0.86593	0.991864	0.932291	0.806599	0.810183	0.989181	0.874652
I1933	0.853538	0.9422	0.889467	0.997397	0.950847	0.951894	0.997663	0.996139	0.900855	0.992721	0.864216	0.963122	0.767713	0.970111	0.982764	0.986029	0.897619	0.980995	0.89838	0.88524	0.898249	0.973883	0.925518	0.908396	0.966264	0.889348	0.957025	0.817194	0.938711	0.694395	0.884624	0.885669	0.882876	0.999336	0.943251	0.832827	0.920393	0.746087	0.816301	0.961104	0.889055	0.905459	0.875499	0.998878	0.953626	0.869942	0.881998	0.985376	0.907879
I1934	0.98675	0.938119	0.893792	0.997854	0.994544	0.929618	0.997439	0.997956	0.899722	0.994455	0.999967	0.99928	0.939042	0.970961	0.981548	0.985798	0.979526	0.983413	0.911905	0.917164	0.999116	0.97234	0.999527	0.906921	0.959543	0.992346	0.979456	0.99055	0.995812	0.896421	0.861328	0.860096	0.8868	0.999651	0.916154	0.915778	0.93132	0.876956	0.888822	0.970031	0.845141	0.925248	0.850686	0.995953	0.946941	0.819884	0.855027	0.989735	0.880787
I1935	0.968392	0.932757	0.895299	0.997304	0.909852	0.913323	0.998165	0.831831	0.922322	0.983853	0.991851	0.992068	0.762188	0.94826	0.945223	0.969227	0.982183	0.968564	0.914237	0.959737	0.991376	0.953378	0.985509	0.923935	0.952863	0.986997	0.965305	0.975516	0.993812	0.890299	0.875386	0.874205	0.845961	0.999295	0.915535	0.927648	0.935414	0.872192	0.884123	0.963209	0.889585	0.923703	0.872914	0.996925	0.957237	0.836457	0.891092	0.793271	0.865716
I1936	0.996222	0.996543	0.998532	1	0.983433	0.999967	0.997208	0.999176	0.999697	0.999962	0.981341	0.950908	0.995427	0.99687	0.999324	0.997742	0.993537	0.996423	0.999889	0.997063	0.989908	1	0.991995	0.985448	0.998895	0.993753	1	0.996631	0.993742	0.980448	1	0.999905	0.999933	0.998326	1	0.996076	0.97127	0.996801	0.996854	0.999896	0.998109	1	0.999908	0.999118	0.999866	0.999976	0.999977	0.960057	0.994218
I1937	0.847018	0.997618	0.998047	0.999819	0.995596	0.999398	0.999946	0.999193	0.998073	0.999539	0.982051	0.993923	0.990295	0.996956	0.998004	0.999529	0.996355	0.996563	0.99821	0.992514	0.996305	0.998917	0.997623	0.908025	0.998278	0.995649	0.999336	0.548095	0.998172	0.993117	0.999588	0.999684	0.997218	0.999409	0.999793	0.730844	0.997619	0.906764	0.993214	0.999858	0.999784	0.999532	0.999531	0.999971	0.997535	0.99856	0.998843	0.997158	0.997581
I1938	0.993987	0.967016	0.958156	0.988596	0.997715	0.973159	0.999411	0.984335	0.960146	0.997039	1	0.999618	0.981977	0.945476	0.9944	0.990125	0.996727	0.998771	0.970499	0.981849	0.99966	0.981946	0.999502	0.97284	0.98645	0.997873	0.990661	0.996021	0.998968	0.973042	0.950436	0.954411	0.973484	0.984615	0.981477	0.979222	0.980169	0.947083	0.950673	0.973668	0.973119	0.976964	0.95616	0.986066	0.978236	0.877722	0.879813	0.99491	0.959238
I1939	0.986167	0.941291	0.914362	0.962246	0.989238	0.939011	0.997752	0.998847	0.915556	0.995814	0.99934	0.999228	0.961418	0.947516	0.984393	0.93848	0.988401	0.968729	0.94693	0.986891	0.998551	0.960722	0.999625	0.919694	0.972443	0.99385	0.974036	0.995718	0.995423	0.896763	0.876457	0.853906	0.890494	0.999884	0.8916	0.933622	0.945592	0.889191	0.886306	0.97884	0.866419	0.622374	0.893965	0.997956	0.950456	0.897151	0.905359	0.989145	0.891446
I1940	0.9795	0.928999	0.844064	0.998672	0.986923	0.909545	0.997513	0.994844	0.883015	0.990476	0.999947	0.999482	0.945097	0.963209	0.97022	0.98229	0.988353	0.982127	0.909572	0.955993	0.99921	0.960561	0.999372	0.884755	0.949994	0.992878	0.966604	0.99337	0.994829	0.914053	0.861394	0.820037	0.906257	0.998568	0.905997	0.929979	0.926407	0.83949	0.863046	0.966854	0.856076	0.905597	0.850872	0.997166	0.939862	0.812878	0.840506	0.988825	0.851695
I1941	0.988499	0.976784	0.97339	0.953846	0.995025	0.961057	0.998082	0.870757	0.965902	0.994508	0.971034	0.99196	0.979351	0.93083	0.991547	0.89947	0.99272	0.984707	0.897649	0.99558	0.999347	0.990829	0.998791	0.980265	0.995704	0.998109	0.982227	0.998529	0.999146	0.985474	0.980173	0.890982	0.968219	0.958236	0.969927	0.983172	0.988947	0.971669	0.933822	0.974604	0.979717	0.9708	0.913008	0.998738	0.971363	0.963809	0.961091	0.996776	0.980193
I1942	0.969218	0.960875	0.924074	0.987931	0.926775	0.935304	0.996335	0.900595	0.914339	0.988039	0.992834	0.999541	0.877315	0.967526	0.97353	0.99121	0.989117	0.96311	0.913946	0.96267	0.999419	0.957262	0.990233	0.938288	0.969473	0.99231	0.972755	0.983808	0.996278	0.926752	0.907536	0.914103	0.889717	0.988472	0.929231	0.918614	0.95934	0.906502	0.873108	0.956566	0.890809	0.908507	0.870063	0.994379	0.964113	0.82921	0.857831	0.93181	0.89887
I1943	0.959325	0.926816	0.877337	0.997619	0.989067	0.879842	0.995645	0.997902	0.855251	0.985543	0.999929	0.999461	0.920948	0.969959	0.959999	0.971202	0.985107	0.967177	0.901037	0.975956	0.999026	0.967163	0.998952	0.865045	0.959288	0.988955	0.936645	0.990849	0.993853	0.866132	0.829126	0.833647	0.877269	0.999333	0.888524	0.871706	0.910523	0.838441	0.831974	0.954276	0.846751	0.881588	0.820832	0.997729	0.919643	0.794676	0.817003	0.987682	0.86048
I1944	0.97965	0.923841	0.909901	0.991805	0.996602	0.928464	0.998003	0.994207	0.915795	0.993217	0.998675	0.999347	0.96673	0.982587	0.972208	0.987526	0.991254	0.977385	0.942474	0.977915	0.998494	0.9696	0.999196	0.921008	0.962287	0.992817	0.960155	0.994437	0.920666	0.925455	0.893655	0.895902	0.919148	0.999706	0.920564	0.945178	0.953963	0.901134	0.891219	0.950543	0.878554	0.905461	0.878774	0.997183	0.948236	0.816081	0.865707	0.989653	0.89773
I2029	1	0.999924	0.998613	0.968169	0.9992	1	1	0.739505	0.999123	1	0.99986	0.999416	0.995192	0.921313	0.997711	0.992694	0.998468	0.999866	0.852132	0.999559	1	0.999741	1	0.999876	0.995042	0.999577	0.999176	0.999254	0.997551	0.999674	0.998894	0.883652	0.998766	0.897163	0.99976	0.999205	0.999145	0.998493	0.980869	0.971968	0.998352	0.999896	0.923095	0.993308	0.989379	0.999601	0.999782	0.99929	0.99895
I2030	0.994169	0.966798	0.981869	0.981478	0.99591	0.98174	0.999075	0.985423	0.983843	0.996072	0.999785	0.997239	0.984094	0.94159	0.990831	0.997098	0.997639	0.992628	0.97674	0.990494	0.999001	0.986649	0.99949	0.98489	0.992126	0.996909	0.995816	0.996365	0.99788	0.991271	0.989957	0.975884	0.982439	0.984234	0.993427	0.987938	0.992996	0.988241	0.976959	0.984842	0.992741	0.995027	0.979352	0.997423	0.937624	0.982442	0.977694	0.993806	0.984553
I2031	0.991585	0.966164	0.93609	0.983753	0.979914	0.967512	0.996935	0.959583	0.944483	0.992044	0.999818	0.9993	0.955289	0.928693	0.986276	0.99623	0.991361	0.982848	0.958629	0.974953	0.99894	0.972221	0.994411	0.975985	0.986732	0.994025	0.98212	0.992885	0.992456	0.970649	0.955053	0.95598	0.929011	0.988666	0.976663	0.961776	0.979981	0.944966	0.927793	0.983828	0.961953	0.981395	0.947837	0.988818	0.97373	0.959382	0.929202	0.977528	0.964764
I2032	0.989823	0.95933	0.925122	0.99631	0.988722	0.94742	0.99763	0.9996	0.934542	0.992253	1	0.999032	0.959685	0.905462	0.975372	0.99631	0.994629	0.990138	0.975076	0.980336	0.998959	0.974779	0.998551	0.965734	0.992428	0.991359	0.982332	0.989604	0.995948	0.950721	0.953131	0.959013	0.928715	0.999935	0.973881	0.952492	0.972707	0.952566	0.937054	0.984694	0.965544	0.972299	0.954971	0.982526	0.97479	0.945117	0.930627	0.988346	0.96413
I2033	0.91197	0.960048	0.945592	0.995397	0.988102	0.960083	0.996989	0.99927	0.924097	0.993403	0.927348	0.993741	0.854952	0.915706	0.976304	0.995261	0.936936	0.982709	0.967674	0.900735	0.939876	0.974305	0.953599	0.952036	0.992066	0.931102	0.985047	0.878804	0.995238	0.879321	0.951963	0.958796	0.9241	0.999637	0.971228	0.863318	0.970362	0.856115	0.85136	0.989874	0.951942	0.97521	0.949092	0.980701	0.973203	0.94815	0.932516	0.98355	0.955688
I2034	0.992207	0.966118	0.956904	0.998389	0.990934	0.96648	0.997593	0.998813	0.937854	0.99324	0.999826	0.999003	0.970327	0.949609	0.981896	0.99341	0.996093	0.987734	0.978893	0.984864	0.999063	0.979395	0.998662	0.975707	0.989553	0.990967	0.987563	0.992904	0.995532	0.964442	0.966637	0.966164	0.9521	0.99948	0.979451	0.967236	0.97981	0.958995	0.945239	0.99118	0.974622	0.981737	0.967697	0.988535	0.97847	0.959869	0.936507	0.988876	0.9698
I2035	0.999798	0.999024	0.998657	0.999894	0.999961	0.999823	0.999919	0.999961	0.998013	0.999794	1	1	0.999607	0.999371	0.99869	0.999966	0.999967	0.999815	0.999056	0.999568	1	0.999644	0.999874	0.996242	0.999965	0.998513	0.999962	1	0.999949	0.99985	0.999241	0.999237	0.998891	1	0.999387	0.999025	0.99982	0.999241	0.999097	0.999436	0.999411	0.999075	0.999395	0.999979	0.99832	0.998935	0.989884	1	0.998478
I2036	0.989794	0.935678	0.939517	0.987207	0.988509	0.951494	0.997606	0.999581	0.922287	0.991275	1	0.99888	0.943952	0.901539	0.976906	0.994608	0.994229	0.979213	0.962707	0.975401	0.998764	0.963717	0.998562	0.970709	0.986518	0.990529	0.983149	0.989664	0.995752	0.958756	0.952191	0.956732	0.922108	0.999303	0.975977	0.957395	0.973672	0.944383	0.931524	0.982323	0.971415	0.975784	0.962326	0.983856	0.963966	0.94249	0.922984	0.984374	0.953969
I2037	0.986568	0.949017	0.933188	0.996	0.989751	0.950146	0.99729	0.999281	0.93007	0.99015	1	0.99872	0.947579	0.922647	0.976649	0.995296	0.992992	0.98385	0.959552	0.977812	0.998715	0.970756	0.998278	0.961513	0.986591	0.990179	0.970277	0.989115	0.995629	0.948358	0.939193	0.950945	0.919355	1	0.964295	0.94541	0.963229	0.936436	0.927385	0.986095	0.953578	0.967502	0.942137	0.986636	0.97073	0.939719	0.916486	0.984661	0.954202
I2038	0.988315	0.956112	0.940303	0.983344	0.987519	0.951859	0.997291	0.991751	0.922633	0.992124	1	0.998636	0.963974	0.925066	0.974701	0.995201	0.994693	0.982984	0.957162	0.976237	0.998739	0.974618	0.998593	0.966581	0.989916	0.991019	0.980915	0.989848	0.995419	0.956214	0.958636	0.94609	0.930957	0.992241	0.970835	0.960129	0.974878	0.946014	0.931623	0.98402	0.973373	0.97529	0.944578	0.98521	0.961573	0.952301	0.925234	0.986652	0.962947
I2040	0.997203	0.992538	0.992933	0.982816	0.99832	0.992172	0.999703	0.969821	0.994266	0.995403	0.998	0.998486	0.985717	0.930314	0.995917	0.969966	0.993582	0.987471	0.97608	0.997542	0.99997	0.99842	0.999612	0.995641	0.997542	0.999176	0.996711	0.999313	0.999755	0.993706	0.996925	0.973996	0.994529	0.941012	0.995602	0.994176	0.988473	0.992932	0.974817	0.960535	0.987645	0.995829	0.96403	0.98728	0.98712	0.994037	0.989937	0.999302	0.995361
I2041	0.823624	0.993429	0.997637	0.996969	0.922463	0.998947	0.997129	0.890289	0.99606	0.998738	0.772231	0.971102	0.715521	0.996254	0.99878	0.998614	0.8713	0.995173	0.999334	0.915475	0.85715	0.99915	0.891263	0.954672	0.998115	0.858721	0.997997	0.770026	0.987307	0.797078	0.995742	0.998621	0.987503	0.999459	0.999823	0.89853	0.951818	0.814119	0.925306	0.999046	0.993613	0.999769	0.998135	0.998905	0.998142	0.996466	0.997601	0.747935	0.995597
I2042	0.999765	0.998836	0.997991	0.956511	0.999808	0.999769	0.999892	0.91354	0.998493	1	0.999835	0.998233	0.999026	0.94449	0.999003	0.998873	0.999458	0.999263	0.950252	0.999243	0.999941	0.99985	0.999914	0.994509	0.997117	0.999859	0.983933	0.999857	0.999762	0.999909	0.999193	0.950502	0.999507	0.92784	0.999649	0.9998	1	0.999613	0.982461	0.973536	0.999895	0.999908	0.95149	0.998544	0.982513	0.999616	0.999825	0.992001	0.99987
I2043	0.996024	0.994302	0.993521	0.998679	0.998309	0.989985	0.999531	0.99975	0.994485	0.998904	0.999739	0.999345	0.994918	0.997747	0.986807	0.997656	0.999085	0.996523	0.984674	0.989055	0.999607	0.997425	0.999817	0.991441	0.95902	0.999007	0.996336	0.998993	0.999266	0.995051	0.992004	0.990886	0.996392	0.99944	0.995557	0.994219	0.989836	0.984721	0.988757	0.997101	0.983481	0.991542	0.99019	0.999808	0.994497	0.987141	0.996012	0.999534	0.990514
I2044	0.97777	0.949801	0.999162	0.835189	0.998704	0.999919	1	0.999658	0.999789	1	0.99654	0.995419	0.995143	0.998232	0.999588	0.999255	0.997788	0.998459	0.999873	0.995826	0.997758	1	0.998483	0.970337	0.999482	0.997726	0.996742	0.90852	0.998723	0.996755	0.999806	1	1	0.999555	1	0.971983	1	0.951055	0.996202	1	1	1	1	1	0.658947	1	1	0.999347	1
I2045	0.998032	0.991366	0.983298	0.985016	0.915635	0.98656	0.997766	0.829479	0.979417	0.991996	0.999403	0.995375	0.842331	0.95603	0.991095	0.972122	0.991945	0.993736	0.992646	0.996977	0.999964	0.995422	0.99029	0.996824	1	0.999398	0.99876	0.998406	0.999854	0.993752	0.997217	0.991284	0.975139	0.98478	0.991823	0.995584	0.99622	0.987076	0.993832	0.999591	0.98148	0.992057	0.989404	0.994663	0.989964	0.992489	0.9963	0.873805	0.991914
I2046	0.999399	0.999105	0.996991	0.984019	0.999585	0.999188	0.999303	0.890367	0.995491	0.99991	0.999914	0.998759	0.98732	0.965841	0.999446	1	0.997816	0.998645	0.912949	0.999307	0.99978	0.998658	0.999977	0.999404	0.993516	0.998824	0.998103	0.998049	0.993212	0.994323	0.997568	0.920422	0.987969	0.957217	0.999496	0.995091	0.995101	0.991021	0.980403	0.980418	0.994991	0.999034	0.940668	0.999927	0.993615	0.997098	0.997097	0.997514	0.99206
I2047	0.99704	0.994026	0.983346	0.998263	0.996067	0.982394	0.998769	0.997045	0.978691	0.998646	1	1	0.988448	0.993421	0.998348	0.998199	0.997826	0.994623	0.984331	0.997689	0.999583	0.9939	0.999482	0.985655	0.994423	0.997429	0.990325	0.99656	0.999337	0.99164	0.986896	0.985314	0.979419	0.998819	0.985871	0.977242	0.986023	0.977209	0.982316	0.997817	0.985756	0.985499	0.973174	0.999704	0.987592	0.98984	0.980549	0.996552	0.989858
I2048	0.664956	0.999043	0.99686	0.998165	0.996668	0.997183	0.999546	0.998956	0.997118	0.999455	0.855538	0.993703	0.865491	0.997245	0.998087	0.998308	0.593095	0.997771	0.997904	0.846674	0.61872	0.998934	0.834284	0.983899	0.999502	0.613924	0.999123	0.737258	0.997652	0.864296	0.999513	0.998324	0.999811	0.998958	0.999657	0.928214	0.993458	0.843073	0.936359	0.998798	0.998162	0.999377	0.999419	0.999084	0.99709	0.9936	0.98933	0.972816	0.992136
I2049	0.884711	0.932478	0.903525	0.986746	0.985901	0.919232	0.991407	0.996309	0.905127	0.986766	0.932345	0.989126	0.838846	0.97324	0.953201	0.970151	0.933926	0.959075	0.931892	0.901875	0.940489	0.962547	0.959664	0.904122	0.966417	0.931518	0.951285	0.871485	0.993674	0.840886	0.904987	0.898416	0.913858	0.998791	0.905932	0.814371	0.947123	0.77305	0.784462	0.950039	0.912232	0.926216	0.83045	0.997044	0.94509	0.906491	0.879733	0.995483	0.919348
I2050	0.959023	0.922536	0.890797	0.997574	0.986369	0.878099	0.997372	0.998819	0.910311	0.980313	1	0.999108	0.944998	0.967679	0.976825	0.988095	0.995937	0.98034	0.900088	0.976969	0.999144	0.955532	0.998332	0.930427	0.95506	0.994683	0.964982	0.997045	0.992843	0.930996	0.893975	0.941774	0.875041	0.999419	0.928485	0.92444	0.959376	0.909953	0.91387	0.978006	0.890477	0.912677	0.842798	0.997808	0.968157	0.917431	0.880165	0.996685	0.919315
I2052	0.997112	0.99306	0.991317	0.999766	0.995811	0.990574	0.999668	0.998982	0.992556	0.999009	0.998925	0.999307	0.988762	0.982318	0.989346	0.981331	0.994867	0.99078	0.98873	0.993578	0.999893	0.991611	0.999833	0.994738	0.997231	0.999702	0.997818	0.999621	0.999915	0.994236	0.993977	0.994558	0.994096	0.999027	0.988602	0.992587	0.993577	0.990389	0.987593	0.983376	0.995367	0.993263	0.98718	0.999745	0.998648	0.992708	0.99622	0.998991	0.996388
I2053	0.983647	0.933268	0.866002	0.993842	0.989876	0.914003	0.993784	0.995227	0.896513	0.985983	0.999913	0.997706	0.953953	0.981975	0.969093	0.97997	0.989998	0.97524	0.916399	0.968755	0.99965	0.945245	0.999848	0.886173	0.953984	0.991507	0.957764	0.996578	0.997098	0.913511	0.872759	0.837875	0.900929	0.998782	0.913731	0.933659	0.94239	0.875224	0.875361	0.956417	0.884881	0.915274	0.894504	0.996896	0.9232	0.869823	0.899643	0.995649	0.903352
I2054	0.971342	0.927851	0.882885	0.997491	0.988795	0.917154	0.996236	0.997852	0.893665	0.979939	0.999965	0.99811	0.935692	0.966266	0.979903	0.984772	0.98789	0.969332	0.936055	0.946197	0.999661	0.945364	0.998526	0.892308	0.946209	0.990614	0.957056	0.995409	0.997143	0.869628	0.812934	0.860468	0.876415	0.999528	0.903777	0.887111	0.915779	0.83856	0.831883	0.959337	0.856635	0.88618	0.812002	0.998481	0.956808	0.855849	0.891148	0.99325	0.882082
I2055	0.914821	0.903235	0.858116	0.998549	0.991393	0.906739	0.996466	0.994737	0.865256	0.99122	0.953071	0.99411	0.870414	0.971255	0.961936	0.984222	0.931848	0.983282	0.913529	0.83657	0.956085	0.950729	0.969767	0.821522	0.963721	0.949473	0.962105	0.909554	0.992899	0.851383	0.853796	0.889175	0.886768	0.99905	0.882137	0.837282	0.930944	0.793866	0.824759	0.93771	0.845416	0.887835	0.814908	0.996553	0.93624	0.839136	0.884469	0.993427	0.886363
I2056	0.986755	0.940458	0.917362	0.995499	0.989496	0.928794	0.995885	0.994241	0.902715	0.995222	0.999966	0.99913	0.950992	0.980708	0.978641	0.981205	0.983063	0.981813	0.916969	0.981001	0.999631	0.96878	0.999523	0.907338	0.968161	0.992757	0.973407	0.996181	0.994534	0.907595	0.864635	0.853058	0.896338	0.989342	0.922796	0.923397	0.921084	0.881303	0.853172	0.960935	0.866968	0.906181	0.863068	0.996442	0.941616	0.867986	0.896882	0.994975	0.891531
I2057	0.673608	0.967874	0.943248	0.999186	0.995058	0.966219	0.999121	0.998988	0.957105	0.992685	0.782854	0.993698	0.822267	0.98832	0.982262	0.995199	0.62161	0.992661	0.969978	0.81004	0.663286	0.983258	0.837834	0.944635	0.98325	0.657271	0.981426	0.701815	0.996099	0.792307	0.940227	0.938905	0.93467	0.999345	0.970388	0.899824	0.96593	0.777204	0.885925	0.984232	0.909757	0.967669	0.928693	0.998826	0.979599	0.939819	0.952803	0.993725	0.94946
I2058	0.996037	0.973154	0.959705	0.999831	0.997882	0.987775	0.998533	0.999392	0.979664	0.998914	1	1	0.983121	0.995047	0.994924	0.996755	0.996983	0.996818	0.968299	0.996083	0.999891	0.991026	0.999878	0.976549	0.99125	0.997713	0.99418	0.998966	0.999296	0.97045	0.943248	0.972848	0.954322	0.99967	0.985176	0.978308	0.978056	0.950879	0.942678	0.991884	0.948546	0.964208	0.945803	0.999741	0.981029	0.974136	0.971181	0.999494	0.984498
I2059	0.719591	0.939275	0.920453	0.997374	0.918762	0.951567	0.996214	0.931343	0.933618	0.993693	0.758247	0.99338	0.710438	0.985515	0.987877	0.980256	0.807925	0.968399	0.93466	0.876055	0.817064	0.958047	0.863276	0.915112	0.968773	0.810831	0.96885	0.632523	0.994313	0.749674	0.908327	0.909026	0.896004	0.999397	0.959756	0.826743	0.95944	0.713704	0.833785	0.979851	0.807514	0.927522	0.885838	0.999066	0.968953	0.916436	0.926717	0.939934	0.913074
I2060	0.980318	0.923382	0.910228	0.963522	0.980083	0.888427	0.998187	0.884628	0.848238	0.981032	0.999959	0.997402	0.937109	0.905686	0.976903	0.915318	0.991913	0.970778	0.838327	0.958749	0.998799	0.965998	0.999761	0.886973	0.949132	0.993059	0.97311	0.990746	0.993775	0.927503	0.85578	0.813751	0.874647	0.961334	0.913041	0.947179	0.921178	0.861104	0.889827	0.933197	0.873	0.877319	0.797741	0.998371	0.93465	0.849542	0.917952	0.989653	0.882965
I2063	0.999946	0.99767	0.989802	0.994416	0.99953	0.993616	1	1	0.993623	0.99942	1	1	0.983694	0.991536	0.813198	0.992913	1	0.999313	0.999546	0.999416	0.999862	0.999738	1	1	0.999775	0.999961	0.999855	1	1	0.999944	0.999934	0.999618	0.999904	1	0.998576	0.999936	0.999629	0.999928	0.999854	0.999867	0.999624	0.995065	0.999928	0.999941	0.998718	0.999473	0.999935	1	0.999656
I2064	0.70067	0.960529	0.940107	0.997193	0.991236	0.953814	0.99628	0.997702	0.946728	0.992732	0.889194	0.993668	0.812927	0.990223	0.980008	0.988756	0.896583	0.974857	0.941848	0.900245	0.896267	0.976935	0.927152	0.854382	0.981767	0.890553	0.97687	0.75357	0.996682	0.830419	0.955441	0.939843	0.949583	0.999426	0.958919	0.684073	0.964768	0.748903	0.867308	0.980461	0.942039	0.962244	0.940509	0.999402	0.930493	0.942529	0.949828	0.98947	0.948645
I2065	0.979252	0.9471	0.879223	0.98726	0.990461	0.902874	0.997409	0.997701	0.911705	0.982308	0.999167	0.996515	0.944077	0.967286	0.960957	0.967098	0.99321	0.973342	0.897137	0.976908	0.998917	0.955505	0.998962	0.911074	0.957474	0.995735	0.971215	0.994469	0.99252	0.940283	0.911973	0.889978	0.906464	0.999782	0.940187	0.947609	0.955067	0.886995	0.912776	0.891799	0.91434	0.917988	0.898998	0.997773	0.946675	0.901564	0.900612	0.994366	0.934641
I2066	0.988056	0.916484	0.901092	0.998992	0.91833	0.930656	0.997945	0.853449	0.932713	0.986112	0.999903	0.997799	0.815514	0.987854	0.971147	0.945235	0.990764	0.950994	0.91441	0.940862	0.999735	0.914992	0.990417	0.911088	0.969195	0.996907	0.974034	0.996358	0.997689	0.959756	0.918508	0.892946	0.893591	0.99964	0.921342	0.957911	0.964067	0.905334	0.903065	0.962135	0.894304	0.939605	0.902369	0.998814	0.956445	0.896172	0.920826	0.824498	0.925328
I2067	0.992272	0.993376	0.988852	0.970172	0.867946	0.982625	0.999582	0.76861	0.984281	0.999082	0.981679	0.994222	0.844645	0.966903	0.992968	0.994996	0.991746	0.990235	0.958098	0.990456	0.997497	0.996191	0.988271	0.982246	0.992097	0.996679	0.990732	0.977013	0.994972	0.98703	0.987559	0.970704	0.95202	0.966807	0.980093	0.979123	0.987182	0.968826	0.95567	0.978534	0.98344	0.992845	0.954527	0.999423	0.981713	0.985299	0.980602	0.877481	0.991794
I2068	0.963678	0.961145	0.950301	0.961808	0.993732	0.860902	0.999073	0.998083	0.862795	0.990931	0.999029	0.999502	0.977579	0.944037	0.979682	0.794904	0.994948	0.988444	0.852102	0.982338	0.999857	0.964923	0.998841	0.958796	0.982693	0.997683	0.979635	0.997369	0.998184	0.968269	0.951551	0.952873	0.94005	0.999779	0.939444	0.947049	0.976264	0.927815	0.947257	0.964562	0.959835	0.916588	0.932991	0.998892	0.955798	0.912973	0.911815	0.997688	0.952148
I2069	0.880881	0.938113	0.935985	0.991797	0.955626	0.92202	0.996432	0.997544	0.907415	0.985523	0.88809	0.961905	0.806515	0.97558	0.982773	0.976314	0.916009	0.964189	0.941529	0.891839	0.910737	0.964721	0.937124	0.91611	0.966737	0.90487	0.970233	0.845336	0.992174	0.788482	0.922617	0.92306	0.919248	0.999377	0.946044	0.840648	0.942985	0.786796	0.81587	0.979185	0.908165	0.938379	0.894775	0.995941	0.951845	0.890293	0.923861	0.991672	0.929956
I2070	0.626498	0.938711	0.915155	0.991471	0.939574	0.929331	0.997856	0.903892	0.898368	0.993536	0.829526	0.993458	0.713042	0.981423	0.964088	0.985151	0.723572	0.983548	0.891977	0.866311	0.732105	0.968784	0.807056	0.902883	0.966067	0.723601	0.966006	0.635331	0.99736	0.763187	0.880429	0.892206	0.910951	0.99165	0.93695	0.817044	0.93221	0.662436	0.798398	0.930516	0.884572	0.923367	0.878205	0.998667	0.941046	0.876591	0.899431	0.928463	0.907943
I2071	0.99912	0.995728	0.994568	0.999483	0.999579	0.992117	0.999951	0.999851	0.993203	0.999159	0.99995	0.999828	0.99913	0.998036	0.995222	0.996653	0.99933	0.999657	0.99838	0.999542	0.999956	0.997517	0.999973	0.996445	0.997602	0.999665	0.994445	0.999496	0.999484	0.996275	0.994978	0.995388	0.997792	0.999658	0.993827	0.996544	0.998007	0.99441	0.997749	0.996935	0.996441	0.995236	0.995694	0.999842	0.994224	0.994984	0.995807	0.99983	0.998083
I2072	0.986349	0.992094	0.991884	0.998199	0.751548	0.982279	0.998812	0.845054	0.989609	0.990029	0.998637	0.996354	0.861817	0.991743	0.990492	0.997217	0.993198	0.981839	0.990642	0.993001	0.998534	0.9952	0.988881	0.995577	0.99684	0.998229	0.98298	0.996816	0.997482	0.993616	0.989171	0.987158	0.924126	1	0.957784	0.984608	0.991396	0.979076	0.990892	0.994076	0.984817	0.990345	0.97907	0.999629	0.991245	0.989052	0.98099	0.853864	0.987938
I2073	1	0.999898	1	1	1	1	1	1	1	0.992788	1	0.334955	1	1	1	1	1	1	1	1	1	1	1	1	1	1	1	1	1	1	1	1	1	1	1	1	1	1	1	1	0.989622	1	1	1	1	1	1	1	1
I2074	0.978254	0.95015	0.914332	0.983591	0.990648	0.92236	0.99866	0.995088	0.867295	0.984018	0.999872	0.999132	0.968547	0.970186	0.968373	0.945513	0.99259	0.968965	0.966362	0.981075	0.999794	0.963101	0.999233	0.922929	0.977423	0.996188	0.970875	0.993689	0.995431	0.956339	0.920129	0.92933	0.930446	0.999284	0.914021	0.951347	0.971031	0.907028	0.957011	0.93765	0.919735	0.925677	0.883325	0.998809	0.9479	0.933046	0.925524	0.994887	0.952257
I2091	0.998099	0.999553	0.999882	1	0.998857	0.998264	0.999631	0.997583	0.991962	1	1	0.998972	0.99837	0.998046	0.993183	0.995057	0.998677	0.99643	0.994956	0.996605	1	0.996496	1	0.99993	0.949669	0.999959	0.999159	0.999169	0.996244	0.999471	1	0.999218	1	0.995637	0.999681	1	0.999177	0.999742	0.999661	1	1	1	1	1	1	0.995832	0.999653	0.999861	0.999899
I2092	0.966474	0.999526	0.99908	0.999691	0.901151	0.999333	1	0.930742	0.999127	1	0.977676	0.98909	0.905093	0.998203	0.9983	0.998836	0.975407	0.996608	0.999113	0.953783	0.979513	0.999382	0.977535	0.978214	1	0.979852	1	0.946598	0.996731	0.968165	1	0.999765	0.968336	0.999221	0.998682	0.961326	0.999473	0.95488	0.960139	1	0.99331	0.999649	1	1	0.998868	0.999294	0.999917	0.955919	1
I2093	0.998676	0.999489	1	0.999904	0.999129	0.998808	0.999857	0.99862	0.997936	0.993494	1	0.997494	0.999353	0.998173	0.995211	0.99734	0.999453	0.997553	0.997682	0.983514	1	0.987688	1	1	1	0.999962	1	0.999878	1	0.999884	1	0.999341	1	1	0.999635	1	1	1	0.99971	1	1	1	1	1	1	0.998374	0.999934	1	1
I2094	0.998976	0.998087	1	0.867423	0.998112	0.991568	0.998644	0.832659	0.997078	0.9995	1	0.997982	0.999397	0.946632	0.999134	0.994209	0.999606	0.997356	0.896845	0.999309	1	0.999516	1	0.999475	1	0.99996	0.97786	0.998981	1	1	0.999201	0.891237	0.999427	0.940607	0.999569	0.999889	0.999723	0.999816	0.98164	0.973721	0.999801	0.997384	0.928049	1	0.866022	0.998496	0.998557	0.999907	0.999455
I2095	0.967422	0.9986	0.999845	1	0.901545	0.998492	0.999804	0.883218	0.995097	0.994841	0.99988	0.999084	0.912296	0.997861	0.993321	0.993727	0.994087	0.995684	0.993802	0.997131	0.999932	0.985135	0.989973	0.980245	0.999537	0.999921	1	0.986304	1	0.999874	1	0.99914	0.977428	0.99932	0.999468	0.950293	0.999845	0.994431	0.99968	1	0.994132	1	1	0.999851	0.999166	0.996095	0.999928	0.922267	0.999827
I2096	0.999684	0.999929	0.999676	0.999658	0.99959	0.999876	0.999944	0.998763	1	1	0.999802	0.999471	0.999633	0.999565	1	0.999872	0.999729	0.999854	0.999845	0.999625	0.999822	1	0.999886	0.999667	0.999311	0.999819	1	0.999576	0.968006	0.988859	1	1	1	0.999591	1	0.999691	0.999697	0.999652	0.999667	1	1	1	1	1	0.99973	1	1	0.999679	1
I2097	0.981512	0.937776	0.863327	0.980363	0.97891	0.929261	0.995654	0.845537	0.920174	0.994158	0.999446	0.999463	0.936003	0.957485	0.966586	0.977656	0.988956	0.973922	0.846263	0.970313	0.999454	0.96674	0.998386	0.873955	0.956229	0.990891	0.952331	0.994115	0.993334	0.875471	0.813816	0.764651	0.880642	0.962897	0.909658	0.912631	0.932745	0.888237	0.858271	0.918689	0.876875	0.916393	0.813931	0.998527	0.920859	0.881287	0.87532	0.987412	0.883192
I2098	0.981218	0.949099	0.917031	0.990512	0.99246	0.913396	0.997445	0.992425	0.870591	0.988529	0.999964	0.999592	0.942248	0.977525	0.983858	0.99243	0.993918	0.983487	0.910233	0.97063	0.999615	0.982828	0.999519	0.922354	0.948521	0.995793	0.97121	0.996905	0.997181	0.949957	0.909726	0.890003	0.918455	0.992603	0.944059	0.949777	0.943701	0.893716	0.910701	0.941616	0.902046	0.90947	0.899178	0.998108	0.953391	0.834218	0.90735	0.99518	0.912361
I2099	0.819379	0.956115	0.998962	0.924671	0.996289	0.999762	0.997278	0.998833	0.999944	0.999923	0.981803	0.992298	0.992406	0.998464	0.998908	0.999423	0.991909	0.974672	0.999515	0.991104	0.974589	0.999818	0.996089	0.864147	0.998395	0.991151	0.99876	0.832659	0.996581	0.993006	0.999796	0.999756	0.999448	0.999645	0.99974	0.726822	0.947349	0.936644	0.992635	0.999803	0.999862	0.999881	0.999682	1	0.92935	0.99947	0.999681	0.934673	0.997256
I2100	0.984746	0.961851	0.954109	0.996147	0.941641	0.9684	0.998488	0.998999	0.940999	0.99241	0.968096	0.952904	0.91974	0.980236	0.982262	0.990294	0.985903	0.9878	0.951042	0.982138	0.979145	0.977313	0.985809	0.941741	0.980082	0.97563	0.978735	0.978723	0.994472	0.905045	0.931767	0.923057	0.91023	0.999212	0.948104	0.960946	0.949531	0.909269	0.924763	0.985589	0.928285	0.949296	0.919749	0.999168	0.965557	0.95594	0.946291	0.988434	0.943944
I2101	0.974051	0.896785	0.864392	0.997492	0.98958	0.892932	0.996903	0.998253	0.858472	0.988453	0.999846	0.999648	0.943925	0.971735	0.969319	0.984845	0.988116	0.965941	0.901246	0.969853	0.998964	0.952103	0.99939	0.893667	0.966038	0.992043	0.953253	0.991691	0.995954	0.892701	0.847602	0.865607	0.880298	0.999505	0.904296	0.918019	0.92603	0.863209	0.877697	0.969344	0.865712	0.895539	0.86323	0.997767	0.951716	0.899793	0.884063	0.99334	0.904598
I2102	0.985313	0.947225	0.928015	0.999919	0.992304	0.941989	0.998109	0.997685	0.923476	0.994083	0.995545	0.999645	0.9667	0.985004	0.970365	0.984187	0.99143	0.980144	0.946347	0.984294	0.99931	0.976157	0.999904	0.926209	0.954192	0.995945	0.965664	0.994209	0.995398	0.925011	0.878586	0.895641	0.929766	0.991545	0.91519	0.943083	0.921223	0.891154	0.911689	0.936392	0.903069	0.916819	0.881702	0.998442	0.948038	0.903718	0.914958	0.996928	0.933544
I2103	0.991787	0.9881	0.993612	0.998051	0.981766	0.995855	0.997495	0.987397	0.997381	0.999625	0.9833	0.98709	0.978109	0.936498	0.994561	0.990085	0.989835	0.989417	0.996903	0.993653	0.984998	0.99899	0.993916	0.968258	0.998481	0.992066	0.997661	0.9921	0.995219	0.989054	0.996399	0.996386	0.990845	0.990048	0.996276	0.992262	0.956892	0.990531	0.99258	0.998816	0.993104	0.997401	0.996298	0.98816	0.954758	0.996148	0.997507	0.955014	0.995003
I2104	0.997998	0.98822	0.986971	0.96732	0.99157	0.992073	0.998271	0.993369	0.988698	0.997741	1	0.999815	0.9931	0.993052	0.997781	0.992504	0.998245	0.992567	0.989146	0.996282	0.999847	0.997673	0.999949	0.990849	0.995051	0.99828	0.993426	0.997597	0.999429	0.990192	0.988035	0.989243	0.989716	0.994401	0.986319	0.986859	0.992198	0.984514	0.982998	0.994712	0.992796	0.981132	0.980815	0.99993	0.971719	0.991469	0.986645	0.997338	0.991942
I2105	0.973661	0.999301	0.998914	0.999254	0.996401	0.998012	0.999588	0.997868	0.993762	1	0.977483	0.99145	0.964008	0.995685	0.997613	0.995105	0.94829	0.997196	0.997219	0.745926	0.982335	0.998557	0.988831	0.982065	0.999841	0.982312	0.999304	0.961004	0.997688	0.974077	1	0.999335	0.999855	0.998005	0.999728	0.971036	0.998109	0.967473	0.96856	1	0.999628	0.999506	1	0.999626	0.999472	0.997655	0.999936	0.997651	0.999918
I2106	0.448726	0.998493	0.999352	0.996505	0.984071	0.996306	0.998664	0.990195	0.996722	0.997347	0.715985	0.992365	0.832267	0.995903	0.995586	0.995432	0.513801	0.998606	0.999098	0.910084	0.518766	0.983864	0.789767	0.980776	1	0.513051	0.999945	0.671942	0.998805	0.84107	1	0.99964	0.986142	0.999683	0.999653	0.891977	0.998688	0.810096	0.925116	1	0.928941	0.997989	1	0.999954	0.997544	0.999366	0.998324	0.986797	0.999098
I2107	0.993748	0.975359	0.961693	0.97484	0.991721	0.959255	0.998213	0.629063	0.93256	0.993414	0.999951	0.999166	0.967034	0.937082	0.982313	0.991982	0.995269	0.959096	0.722561	0.979689	0.999538	0.960255	0.999907	0.97151	0.957488	0.995759	0.986348	0.99393	0.998253	0.975139	0.968028	0.817713	0.966034	0.95406	0.964082	0.981556	0.978007	0.933121	0.949045	0.958694	0.968431	0.959074	0.89749	0.999518	0.973614	0.934625	0.962626	0.995359	0.963801
I2108	0.998964	0.97956	0.995509	0.953095	0.9991	0.969131	0.999354	0.999174	0.905191	0.998051	0.995704	0.996341	0.990141	0.942098	0.981996	0.718309	0.997615	0.994521	0.998368	0.996742	0.999343	0.996146	0.999321	0.999767	0.999742	0.999722	0.999404	0.999795	0.999926	0.998393	0.99877	0.998933	0.998954	0.997487	0.993475	0.999279	0.999449	0.998494	0.995263	0.999907	0.996691	0.927039	0.998008	0.998393	0.990425	0.996506	0.998624	0.999808	0.999559
I2109	0.995951	0.972079	0.978454	0.992223	0.998726	0.966229	0.999811	0.993049	0.94362	0.995455	1	0.9985	0.954448	0.955253	0.998158	0.990149	0.998393	0.996698	0.978105	0.978751	0.999411	0.988404	0.999314	0.99059	0.996436	0.996578	0.9896	0.986177	0.998205	0.97688	0.981741	0.980972	0.954435	0.995737	0.982527	0.9813	0.98097	0.961802	0.976712	0.995064	0.981263	0.988691	0.987669	0.995621	0.989283	0.982367	0.976447	0.993089	0.972666
I2110	0.999504	0.998836	0.996627	0.999306	0.999863	0.996893	0.999956	1	0.996897	0.998891	0.999952	0.999457	0.997942	0.997938	0.998217	0.997616	0.999335	0.999119	0.997025	0.999663	0.999951	0.997477	0.999973	0.998784	0.999919	0.999382	0.998745	0.999647	1	0.998199	0.997615	0.996487	0.998844	0.998484	0.998153	0.997978	0.999174	0.996948	0.996127	0.999602	0.996668	0.998548	0.996755	0.999597	0.995202	0.998312	0.99865	0.998973	0.999239
I2111	0.999721	0.999254	1	0.997043	0.9993	0.998566	0.999951	0.997932	0.998286	0.999441	1	0.622233	0.999784	0.997452	0.999062	0.998227	0.999865	0.998714	0.99968	0.999278	1	0.999722	1	0.999612	1	1	1	0.999882	1	0.999925	1	0.99974	1	1	0.999247	1	1	1	0.998453	0.999567	0.989091	0.997305	1	0.999862	0.998854	0.998717	1	0.999921	1
I2112	0.998761	0.999614	0.999926	0.999701	0.995367	0.998752	0.999856	0.995485	0.994447	0.998583	0.999929	0.998085	0.996176	0.998218	0.997555	0.997642	0.994509	0.997193	0.996414	0.986744	1	0.997791	0.999217	0.999852	0.999844	0.999962	0.999338	0.999908	0.999443	0.999883	0.999924	0.999405	0.996895	1	0.999739	1	0.999849	1	0.999651	1	0.997929	1	1	0.999743	0.99926	0.997876	0.999934	0.997557	0.999909
I2113	0.995844	0.947314	0.999446	0.793974	0.999423	1	1	0.999588	1	1	0.99937	0.998962	0.998876	0.998326	1	0.999885	0.999628	0.997603	0.999855	0.999164	0.999622	1	0.999755	0.993896	0.999718	0.999616	0.99815	0.9718	0.998719	0.999431	1	1	1	0.999449	1	0.993148	1	0.979512	0.999319	1	1	1	1	1	0.672322	1	1	0.99924	1
I2114	1	1	1	0.972239	1	1	0.999904	0.912404	1	1	1	1	1	0.952083	1	0.999911	0.99988	1	0.949235	1	0.99996	1	0.999952	0.999816	0.995632	1	1	1	0.998041	1	0.999198	0.949761	1	0.917464	1	1	0.999942	1	0.982408	0.973634	1	1	0.949508	1	0.99043	1	1	0.99948	1
I2115	0.999958	0.999207	0.99989	0.999604	1	1	1	0.999706	1	1	0.999888	0.999935	0.999876	0.999938	0.99994	0.999756	0.999883	0.998124	0.999882	0.999903	1	1	1	0.999777	0.996457	1	1	1	0.99786	1	1	1	1	0.993805	1	0.999874	0.999544	1	0.999136	0.989196	0.999897	0.999946	1	1	1	0.999945	0.999946	0.999855	0.999698
[truncated: 86 more columns]

## Sheet: S7
Supplementary Table 7: Virome Sorensen dissimilarity matrix (unweighted).
	I1672	I1673	I1674	I1675	I1676	I1677	I1678	I1679	I1680	I1681	I1682	I1683	I1684	I1685	I1686	I1687	I1688	I1689	I1690	I1691	I1692	I1693	I1694	I1898	I1899	I1900	I1901	I1902	I1903	I1904	I1905	I1906	I1907	I1908	I1909	I1910	I1911	I1912	I1913	I1914	I1915	I1916	I1918	I1919	I1920	I1922	I1923	I1924	I1925
I1672	0	0.881063	0.859008	0.973375	0.948131	0.783314	0.969697	0.962848	0.869793	0.903373	0.985375	0.971618	0.893707	0.960946	0.864322	0.91635	0.921376	0.902527	0.834969	0.859278	0.982646	0.836944	0.934	0.926635	0.930175	0.922718	0.892451	0.86506	0.966015	0.906674	0.88852	0.909722	0.866166	0.986079	0.783784	0.83664	0.923441	0.818085	0.884541	0.866667	0.88698	0.899966	0.868829	0.981083	0.925443	0.869919	0.863981	0.976987	0.888173
I1673	0.881063	0	0.789497	0.963059	0.950383	0.769134	0.953055	0.978324	0.795761	0.942224	0.980462	0.983916	0.861449	0.885071	0.876903	0.908285	0.937214	0.75097	0.771825	0.894598	0.957341	0.788317	0.987654	0.825008	0.908588	0.919481	0.889417	0.970093	0.962409	0.817045	0.83465	0.793583	0.821521	0.99651	0.803163	0.807813	0.875654	0.816185	0.789946	0.871338	0.761704	0.756008	0.814815	0.977632	0.857604	0.796124	0.796688	0.96003	0.792506
I1674	0.859008	0.789497	0	0.982615	0.957782	0.820085	0.955442	0.982063	0.759577	0.947307	0.9872	0.978749	0.814911	0.893878	0.877113	0.881504	0.895887	0.91672	0.757733	0.908091	0.990931	0.803582	0.978261	0.803077	0.862425	0.900838	0.856056	0.942836	0.972943	0.781044	0.754205	0.775822	0.733874	0.98977	0.80976	0.75244	0.860501	0.736079	0.790185	0.88541	0.732776	0.757178	0.758547	0.924443	0.849458	0.766421	0.770115	0.965335	0.755452
I1675	0.973375	0.963059	0.982615	0	0.988095	0.933513	0.968454	0.948949	0.959837	0.969773	0.931241	0.984085	0.975598	0.905052	0.99069	0.907672	0.995472	0.980868	0.977124	0.986186	0.996296	0.988973	0.965567	0.988542	0.996475	0.994992	0.870018	0.997877	1	0.993497	0.994784	0.988375	0.97582	0.953488	0.976889	0.977949	0.996222	0.989008	0.981235	0.964463	0.997307	0.962822	0.983808	0.995349	0.866941	0.98899	0.978409	0.957398	0.993292
I1676	0.948131	0.950383	0.957782	0.988095	0	0.943363	0.918782	0.928571	0.96568	0.975845	0.983965	0.972081	0.950072	0.947525	0.957672	0.977099	0.941133	0.906676	0.941176	0.934181	0.97307	0.913805	0.95896	0.972193	0.965438	0.910714	0.963964	0.952869	0.962555	0.946152	0.968015	0.967194	0.909867	0.989882	0.951839	0.93539	0.981663	0.963334	0.946267	0.977793	0.958378	0.949813	0.958581	0.986577	0.971525	0.962912	0.927968	0.920113	0.952935
I1677	0.783314	0.769134	0.820085	0.933513	0.943363	0	0.965502	0.968717	0.77327	0.913001	0.998456	0.988036	0.85156	0.883247	0.866982	0.840143	0.91851	0.881272	0.763784	0.847358	0.997427	0.801702	0.974346	0.835373	0.868653	0.928163	0.848769	0.975387	0.975541	0.819202	0.807313	0.79544	0.7796	0.993374	0.743575	0.827838	0.872694	0.780845	0.823148	0.866115	0.767217	0.812243	0.781539	0.979167	0.822937	0.750665	0.774099	0.971506	0.76853
I1678	0.969697	0.953055	0.955442	0.968454	0.918782	0.965502	0	0.972006	0.9753	0.98703	0.968061	0.969904	0.958539	0.98642	0.976303	0.976238	0.981567	0.931138	0.945567	0.960938	0.977294	0.936975	0.988131	0.968017	0.978559	0.930213	0.962687	0.986942	0.960047	0.970238	0.984744	0.977765	0.970056	1	0.971262	0.93699	0.946858	0.970879	0.951232	0.982659	0.977784	0.957903	0.964267	0.976105	0.976495	0.977839	0.94052	0.983991	0.95443
I1679	0.962848	0.978324	0.982063	0.948949	0.928571	0.968717	0.972006	0	0.974144	0.995885	0.986408	0.986547	0.978173	0.962547	0.977574	0.97561	0.956735	0.973359	0.937383	0.951759	0.994819	0.965004	0.979434	0.990465	0.967001	0.979775	0.95616	0.9653	0.95053	0.985041	0.989258	0.973827	0.972169	0.864542	0.989701	0.97099	0.987884	0.9765	0.971663	0.961783	0.987082	0.977663	0.976143	0.971014	0.976994	0.972932	0.980075	0.982571	0.987156
I1680	0.869793	0.795761	0.759577	0.959837	0.96568	0.77327	0.9753	0.974144	0	0.952864	0.986675	0.994849	0.840518	0.83033	0.894251	0.864078	0.879599	0.915739	0.797371	0.858586	0.98226	0.833675	0.987223	0.81279	0.867976	0.925364	0.877608	0.924983	0.981677	0.773705	0.774183	0.756892	0.789257	0.998415	0.77029	0.7746	0.849309	0.72256	0.781417	0.885494	0.782318	0.789565	0.7604	0.955382	0.844672	0.72521	0.748724	0.958797	0.748466
I1681	0.903373	0.942224	0.947307	0.969773	0.975845	0.913001	0.98703	0.995885	0.952864	0	1	0.97561	0.935795	0.950786	0.953111	0.964654	0.984279	0.964377	0.936508	0.932324	0.957778	0.921322	0.94971	0.968233	0.952694	0.966601	0.953136	0.958005	0.976945	0.962535	0.962853	0.965041	0.925599	1	0.941063	0.955136	0.979062	0.94263	0.958983	0.94947	0.973967	0.961726	0.957249	0.979412	0.970029	0.936866	0.925749	0.988028	0.948205
I1682	0.985375	0.980462	0.9872	0.931241	0.983965	0.998456	0.968061	0.986408	0.986675	1	0	0.946333	0.981765	0.982063	0.99274	0.892744	0.968028	0.966338	0.996444	0.985603	0.927978	0.996694	0.95476	0.983455	0.998064	0.964149	1	0.981623	0.96769	0.990926	0.999564	0.998423	0.998159	0.991333	0.99847	0.991572	0.904075	0.993719	0.994763	0.996612	0.996567	0.988	0.999523	1	0.991463	0.9995	0.999485	0.972201	0.995941
I1683	0.971618	0.983916	0.978749	0.984085	0.972081	0.988036	0.969904	0.986547	0.994849	0.97561	0.946333	0	0.967195	0.955025	0.962582	0.945372	0.951131	0.957858	0.989228	0.955679	0.965116	0.977254	0.945493	0.993323	1	0.97137	0.995748	0.972299	0.972477	0.989883	0.996498	0.993791	0.994766	0.958702	0.993103	0.991204	0.993399	0.991968	0.994471	0.99326	0.984545	0.991722	0.998337	0.990625	1	0.99414	0.998788	0.987277	0.991066
I1684	0.893707	0.861449	0.814911	0.975598	0.950072	0.85156	0.958539	0.978173	0.840518	0.935795	0.981765	0.967195	0	0.844739	0.901015	0.892843	0.9275	0.884963	0.745671	0.867115	0.958237	0.882819	0.965011	0.874914	0.932301	0.891773	0.910569	0.924641	0.977424	0.825034	0.871528	0.870239	0.8267	0.984088	0.84782	0.832982	0.861986	0.823919	0.823697	0.87913	0.80664	0.790892	0.818108	0.972093	0.889251	0.847918	0.87247	0.949086	0.7709
I1685	0.960946	0.885071	0.893878	0.905052	0.947525	0.883247	0.98642	0.962547	0.83033	0.950786	0.982063	0.955025	0.844739	0	0.877426	0.857725	0.92678	0.944773	0.909528	0.910751	0.974843	0.90283	0.964861	0.941286	0.975538	0.942153	0.98087	0.91558	0.970188	0.916584	0.941477	0.940633	0.8844	0.954397	0.898595	0.930383	0.95841	0.912748	0.918775	0.958574	0.950719	0.930408	0.957759	0.844343	0.931939	0.917248	0.89735	0.955609	0.904403
I1686	0.864322	0.876903	0.877113	0.99069	0.957672	0.866982	0.976303	0.977574	0.894251	0.953111	0.99274	0.962582	0.901015	0.877426	0	0.885591	0.921951	0.911589	0.885632	0.918418	0.995699	0.839185	0.998024	0.947494	0.906792	0.928619	0.932169	0.963405	0.978133	0.903732	0.927642	0.885517	0.913396	0.98627	0.868226	0.912385	0.953937	0.906151	0.928709	0.898955	0.910151	0.930871	0.914093	0.945532	0.920768	0.895137	0.901956	0.993222	0.902389
I1687	0.91635	0.908285	0.881504	0.907672	0.977099	0.840143	0.976238	0.97561	0.864078	0.964654	0.892744	0.945372	0.892843	0.857725	0.885591	0	0.906829	0.919917	0.914343	0.928227	0.990268	0.91861	0.99207	0.95831	0.94263	0.953462	0.938952	0.974768	0.991655	0.922979	0.926809	0.922097	0.939289	0.982191	0.91258	0.933638	0.949709	0.935837	0.932288	0.952308	0.925199	0.90625	0.925791	0.962079	0.927011	0.924232	0.927032	0.994614	0.935297
I1688	0.921376	0.937214	0.895887	0.995472	0.941133	0.91851	0.981567	0.956735	0.879599	0.984279	0.968028	0.951131	0.9275	0.92678	0.921951	0.906829	0	0.930994	0.89925	0.854897	0.974843	0.915649	0.965649	0.93128	0.939601	0.965139	0.949546	0.925754	0.972245	0.929298	0.910265	0.901899	0.924214	0.975824	0.910804	0.916667	0.939015	0.901786	0.903056	0.922639	0.880443	0.926348	0.916268	0.962015	0.935109	0.893574	0.924567	0.980888	0.913973
I1689	0.902527	0.75097	0.91672	0.980868	0.906676	0.881272	0.931138	0.973359	0.915739	0.964377	0.966338	0.957858	0.884963	0.944773	0.911589	0.919917	0.930994	0	0.867984	0.888626	0.923549	0.862745	0.992606	0.919184	0.957834	0.90398	0.941468	0.951771	0.969817	0.947452	0.931784	0.925248	0.9	0.993644	0.886907	0.916935	0.935534	0.920875	0.893415	0.915179	0.915589	0.924528	0.914096	0.988755	0.953347	0.900448	0.904225	0.96723	0.909664
I1690	0.834969	0.771825	0.757733	0.977124	0.941176	0.763784	0.945567	0.937383	0.797371	0.936508	0.996444	0.989228	0.745671	0.909528	0.885632	0.914343	0.89925	0.867984	0	0.861001	0.974941	0.807179	0.986181	0.823501	0.820529	0.897455	0.876973	0.933775	0.97615	0.801935	0.753689	0.79532	0.712978	0.979341	0.796455	0.794517	0.847091	0.734334	0.760121	0.825061	0.705474	0.745985	0.69225	0.992288	0.851025	0.726258	0.766119	0.953954	0.689628
I1691	0.859278	0.894598	0.908091	0.986186	0.934181	0.847358	0.960938	0.951759	0.858586	0.932324	0.985603	0.955679	0.867115	0.910751	0.918418	0.928227	0.854897	0.888626	0.861001	0	0.965933	0.867416	0.974659	0.928203	0.940916	0.942371	0.952041	0.926042	0.971737	0.906789	0.917748	0.881698	0.85732	0.984234	0.862737	0.890492	0.940715	0.868991	0.905905	0.925115	0.927282	0.89882	0.9038	0.988225	0.934669	0.898031	0.902312	0.955844	0.891477
I1692	0.982646	0.957341	0.990931	0.996296	0.97307	0.997427	0.977294	0.994819	0.98226	0.957778	0.927978	0.965116	0.958237	0.974843	0.995699	0.990268	0.974843	0.923549	0.974941	0.965933	0	0.994862	0.935243	0.951027	0.988938	0.90184	0.997697	0.942748	0.967347	0.977644	0.989824	0.984212	0.974009	0.98797	0.998302	0.977361	0.939232	0.979231	0.989855	0.993391	0.988482	0.994165	0.995934	1	0.998676	0.992511	0.98952	0.915081	0.981542
I1693	0.836944	0.788317	0.803582	0.988973	0.913805	0.801702	0.936975	0.965004	0.833675	0.921322	0.996694	0.977254	0.882819	0.90283	0.839185	0.91861	0.915649	0.862745	0.807179	0.867416	0.994862	0	0.971039	0.883237	0.893529	0.904478	0.911765	0.957717	0.983716	0.868912	0.859851	0.848392	0.773428	0.994208	0.774111	0.851782	0.917589	0.814438	0.836347	0.856688	0.828681	0.841311	0.828611	0.94166	0.915709	0.853528	0.798849	0.96098	0.817016
I1694	0.934	0.987654	0.978261	0.965567	0.95896	0.974346	0.988131	0.979434	0.987223	0.94971	0.95476	0.945493	0.965011	0.964861	0.998024	0.99207	0.965649	0.992606	0.986181	0.974659	0.935243	0.971039	0	0.985122	0.998596	0.963084	0.966027	0.95188	0.966499	0.986478	0.994418	0.998736	0.97097	0.971631	0.973644	0.96563	0.987522	0.97673	0.988202	0.982301	0.995927	0.994913	0.986486	0.972556	0.990148	0.992849	0.977182	0.946979	0.993335
I1898	0.926635	0.825008	0.803077	0.988542	0.972193	0.835373	0.968017	0.990465	0.81279	0.968233	0.983455	0.993323	0.874914	0.941286	0.947494	0.95831	0.93128	0.919184	0.823501	0.928203	0.951027	0.883237	0.985122	0	0.895975	0.94207	0.883799	0.960265	0.983091	0.786577	0.74513	0.778273	0.819415	0.996277	0.801302	0.780186	0.795626	0.77682	0.777719	0.91061	0.736214	0.779765	0.736258	0.984344	0.854846	0.776723	0.812646	0.883471	0.776684
I1899	0.930175	0.908588	0.862425	0.996475	0.965438	0.868653	0.978559	0.967001	0.867976	0.952694	0.998064	1	0.932301	0.975538	0.906792	0.94263	0.939601	0.957834	0.820529	0.940916	0.988938	0.893529	0.998596	0.895975	0	0.957425	0.883001	0.97485	0.962547	0.843347	0.810352	0.820101	0.89401	0.982906	0.881128	0.880545	0.905334	0.847551	0.852793	0.892272	0.822602	0.848989	0.833224	0.964736	0.918222	0.847741	0.861582	0.99294	0.839758
I1900	0.922718	0.919481	0.900838	0.994992	0.910714	0.928163	0.930213	0.979775	0.925364	0.966601	0.964149	0.97137	0.891773	0.942153	0.928619	0.953462	0.965139	0.90398	0.897455	0.942371	0.90184	0.904478	0.963084	0.94207	0.957425	0	0.926685	0.919383	0.974499	0.890213	0.915353	0.935061	0.922411	0.984674	0.92886	0.887946	0.940269	0.917414	0.906427	0.957082	0.931945	0.933566	0.914631	0.97048	0.940764	0.932072	0.899038	0.970628	0.930563
I1901	0.892451	0.889417	0.856056	0.870018	0.963964	0.848769	0.962687	0.95616	0.877608	0.953136	1	0.995748	0.910569	0.98087	0.932169	0.938952	0.949546	0.941468	0.876973	0.952041	0.997697	0.911765	0.966027	0.883799	0.883001	0.926685	0	0.943715	0.981711	0.864851	0.850256	0.800878	0.869369	0.993421	0.845201	0.83955	0.89561	0.866796	0.852247	0.909884	0.849462	0.877923	0.822559	0.96704	0.835992	0.867599	0.845344	0.962183	0.877686
I1902	0.86506	0.970093	0.942836	0.997877	0.952869	0.975387	0.986942	0.9653	0.924983	0.958005	0.981623	0.972299	0.924641	0.91558	0.963405	0.974768	0.925754	0.951771	0.933775	0.926042	0.942748	0.957717	0.95188	0.960265	0.97485	0.919383	0.943715	0	0.978622	0.954044	0.964166	0.954239	0.925952	0.98482	0.954914	0.89736	0.953095	0.870949	0.957424	0.973818	0.961434	0.953149	0.959968	0.958937	0.976422	0.962233	0.96961	0.970192	0.948111
I1903	0.966015	0.962409	0.972943	1	0.962555	0.975541	0.960047	0.95053	0.981677	0.976945	0.96769	0.972477	0.977424	0.970188	0.978133	0.991655	0.972245	0.969817	0.97615	0.971737	0.967347	0.983716	0.966499	0.983091	0.962547	0.974499	0.981711	0.978622	0	0.954919	0.984458	0.973661	0.987835	0.982571	0.979535	0.99008	0.968703	0.979744	0.976452	0.978577	0.978417	0.985016	0.978547	0.978947	0.984375	0.978489	0.977193	0.97603	0.968373
I1904	0.906674	0.817045	0.781044	0.993497	0.946152	0.819202	0.970238	0.985041	0.773705	0.962535	0.990926	0.989883	0.825034	0.916584	0.903732	0.922979	0.929298	0.947452	0.801935	0.906789	0.977644	0.868912	0.986478	0.786577	0.843347	0.890213	0.864851	0.954044	0.954919	0	0.66048	0.707009	0.7681	0.992588	0.784074	0.768031	0.807917	0.714968	0.648095	0.894654	0.691328	0.756591	0.696698	0.979199	0.829484	0.757696	0.733176	0.964587	0.738099
I1905	0.88852	0.83465	0.754205	0.994784	0.968015	0.807313	0.984744	0.989258	0.774183	0.962853	0.999564	0.996498	0.871528	0.941477	0.927642	0.926809	0.910265	0.931784	0.753689	0.917748	0.989824	0.859851	0.994418	0.74513	0.810352	0.915353	0.850256	0.964166	0.984458	0.66048	0	0.672102	0.730249	0.994215	0.757918	0.747192	0.757773	0.703328	0.691287	0.856805	0.649899	0.720068	0.644847	0.986355	0.830519	0.692889	0.716736	0.976053	0.691586
I1906	0.909722	0.793583	0.775822	0.988375	0.967194	0.79544	0.977765	0.973827	0.756892	0.965041	0.998423	0.993791	0.870239	0.940633	0.885517	0.922097	0.901899	0.925248	0.79532	0.881698	0.984212	0.848392	0.998736	0.778273	0.820101	0.935061	0.800878	0.954239	0.973661	0.707009	0.672102	0	0.756434	0.988764	0.754505	0.773709	0.795354	0.701891	0.739848	0.831182	0.689371	0.758181	0.674079	0.974752	0.826119	0.714426	0.711709	0.971944	0.690653
I1907	0.866166	0.821521	0.733874	0.97582	0.909867	0.7796	0.970056	0.972169	0.789257	0.925599	0.998159	0.994766	0.8267	0.8844	0.913396	0.939289	0.924214	0.9	0.712978	0.85732	0.974009	0.773428	0.97097	0.819415	0.89401	0.922411	0.869369	0.925952	0.987835	0.7681	0.730249	0.756434	0	0.996774	0.742508	0.778113	0.851331	0.709557	0.75165	0.870192	0.752972	0.796357	0.670957	0.971233	0.875956	0.723443	0.737181	0.941933	0.708311
I1908	0.986079	0.99651	0.98977	0.953488	0.989882	0.993374	1	0.864542	0.998415	1	0.991333	0.958702	0.984088	0.954397	0.98627	0.982191	0.975824	0.993644	0.979341	0.984234	0.98797	0.994208	0.971631	0.996277	0.982906	0.984674	0.993421	0.98482	0.982571	0.992588	0.994215	0.988764	0.996774	0	0.99673	0.989592	0.99908	0.992768	0.987142	0.969758	0.991513	0.997299	0.988284	0.950562	0.987205	0.994406	0.995491	0.997424	0.996838
I1909	0.783784	0.803163	0.80976	0.976889	0.951839	0.743575	0.971262	0.989701	0.77029	0.941063	0.99847	0.993103	0.84782	0.898595	0.868226	0.91258	0.910804	0.886907	0.796455	0.862737	0.998302	0.774111	0.973644	0.801302	0.881128	0.92886	0.845201	0.954914	0.979535	0.784074	0.757918	0.754505	0.742508	0.99673	0	0.766825	0.840424	0.714346	0.778604	0.846441	0.743086	0.76636	0.727326	0.983146	0.858302	0.803626	0.75563	0.970815	0.755665
I1910	0.83664	0.807813	0.75244	0.977949	0.93539	0.827838	0.93699	0.97099	0.7746	0.955136	0.991572	0.991204	0.832982	0.930383	0.912385	0.933638	0.916667	0.916935	0.794517	0.890492	0.977361	0.851782	0.96563	0.780186	0.880545	0.887946	0.83955	0.89736	0.99008	0.768031	0.747192	0.773709	0.778113	0.989592	0.766825	0	0.817568	0.714066	0.733883	0.866836	0.761216	0.758613	0.724534	0.978519	0.857602	0.79777	0.749003	0.974563	0.747606
I1911	0.923441	0.875654	0.860501	0.996222	0.981663	0.872694	0.946858	0.987884	0.849309	0.979062	0.904075	0.993399	0.861986	0.95841	0.953937	0.949709	0.939015	0.935534	0.847091	0.940715	0.939232	0.917589	0.987522	0.795626	0.905334	0.940269	0.89561	0.953095	0.968703	0.807917	0.757773	0.795354	0.851331	0.99908	0.840424	0.817568	0	0.768212	0.812271	0.916891	0.781213	0.839116	0.779003	0.98968	0.893544	0.812231	0.822733	0.911652	0.792102
I1912	0.818085	0.816185	0.736079	0.989008	0.963334	0.780845	0.970879	0.9765	0.72256	0.94263	0.993719	0.991968	0.823919	0.912748	0.906151	0.935837	0.901786	0.920875	0.734334	0.868991	0.979231	0.814438	0.97673	0.77682	0.847551	0.917414	0.866796	0.870949	0.979744	0.714968	0.703328	0.701891	0.709557	0.992768	0.714346	0.714066	0.768212	0	0.687975	0.863239	0.699209	0.778863	0.668568	0.962908	0.843675	0.73087	0.679494	0.964024	0.719188
I1913	0.884541	0.789946	0.790185	0.981235	0.946267	0.823148	0.951232	0.971663	0.781417	0.958983	0.994763	0.994471	0.823697	0.918775	0.928709	0.932288	0.903056	0.893415	0.760121	0.905905	0.989855	0.836347	0.988202	0.777719	0.852793	0.906427	0.852247	0.957424	0.976452	0.648095	0.691287	0.739848	0.75165	0.987142	0.778604	0.733883	0.812271	0.687975	0	0.860422	0.68253	0.738862	0.653317	0.974214	0.857415	0.736453	0.723641	0.97713	0.713088
I1914	0.866667	0.871338	0.88541	0.964463	0.977793	0.866115	0.982659	0.961783	0.885494	0.94947	0.996612	0.99326	0.87913	0.958574	0.898955	0.952308	0.922639	0.915179	0.825061	0.925115	0.993391	0.856688	0.982301	0.91061	0.892272	0.957082	0.909884	0.973818	0.978577	0.894654	0.856805	0.831182	0.870192	0.969758	0.846441	0.866836	0.916891	0.863239	0.860422	0	0.850977	0.881395	0.822149	0.96133	0.877575	0.824397	0.833544	0.986849	0.826976
I1915	0.88698	0.761704	0.732776	0.997307	0.958378	0.767217	0.977784	0.987082	0.782318	0.973967	0.996567	0.984545	0.80664	0.950719	0.910151	0.925199	0.880443	0.915589	0.705474	0.927282	0.988482	0.828681	0.995927	0.736214	0.822602	0.931945	0.849462	0.961434	0.978417	0.691328	0.649899	0.689371	0.752972	0.991513	0.743086	0.761216	0.781213	0.699209	0.68253	0.850977	0	0.695685	0.597503	0.974444	0.820014	0.695277	0.726518	0.973167	0.660019
I1916	0.899966	0.756008	0.757178	0.962822	0.949813	0.812243	0.957903	0.977663	0.789565	0.961726	0.988	0.991722	0.790892	0.930408	0.930871	0.90625	0.926348	0.924528	0.745985	0.89882	0.994165	0.841311	0.994913	0.779765	0.848989	0.933566	0.877923	0.953149	0.985016	0.756591	0.720068	0.758181	0.796357	0.997299	0.76636	0.758613	0.839116	0.778863	0.738862	0.881395	0.695685	0	0.730104	0.980967	0.84491	0.776771	0.800463	0.979163	0.724427
I1918	0.868829	0.814815	0.758547	0.983808	0.958581	0.781539	0.964267	0.976143	0.7604	0.957249	0.999523	0.998337	0.818108	0.957759	0.914093	0.925791	0.916268	0.914096	0.69225	0.9038	0.995934	0.828611	0.986486	0.736258	0.833224	0.914631	0.822559	0.959968	0.978547	0.696698	0.644847	0.674079	0.670957	0.988284	0.727326	0.724534	0.779003	0.668568	0.653317	0.822149	0.597503	0.730104	0	0.972544	0.780627	0.713933	0.653647	0.984944	0.678533
I1919	0.981083	0.977632	0.924443	0.995349	0.986577	0.979167	0.976105	0.971014	0.955382	0.979412	1	0.990625	0.972093	0.844343	0.945532	0.962079	0.962015	0.988755	0.992288	0.988225	1	0.94166	0.972556	0.984344	0.964736	0.97048	0.96704	0.958937	0.978947	0.979199	0.986355	0.974752	0.971233	0.950562	0.983146	0.978519	0.98968	0.962908	0.974214	0.96133	0.974444	0.980967	0.972544	0	0.980014	0.963058	0.947152	0.992369	0.982102
I1920	0.925443	0.857604	0.849458	0.866941	0.971525	0.822937	0.976495	0.976994	0.844672	0.970029	0.991463	1	0.889251	0.931939	0.920768	0.927011	0.935109	0.953347	0.851025	0.934669	0.998676	0.915709	0.990148	0.854846	0.918222	0.940764	0.835992	0.976422	0.984375	0.829484	0.830519	0.826119	0.875956	0.987205	0.858302	0.857602	0.893544	0.843675	0.857415	0.877575	0.820014	0.84491	0.780627	0.980014	0	0.820269	0.841084	0.981329	0.830435
I1922	0.869919	0.796124	0.766421	0.98899	0.962912	0.750665	0.977839	0.972932	0.72521	0.936866	0.9995	0.99414	0.847918	0.917248	0.895137	0.924232	0.893574	0.900448	0.726258	0.898031	0.992511	0.853528	0.992849	0.776723	0.847741	0.932072	0.867599	0.962233	0.978489	0.757696	0.692889	0.714426	0.723443	0.994406	0.803626	0.79777	0.812231	0.73087	0.736453	0.824397	0.695277	0.776771	0.713933	0.963058	0.820269	0	0.702541	0.961812	0.63957
I1923	0.863981	0.796688	0.770115	0.978409	0.927968	0.774099	0.94052	0.980075	0.748724	0.925749	0.999485	0.998788	0.87247	0.89735	0.901956	0.927032	0.924567	0.904225	0.766119	0.902312	0.98952	0.798849	0.977182	0.812646	0.861582	0.899038	0.845344	0.96961	0.977193	0.733176	0.716736	0.711709	0.737181	0.995491	0.75563	0.749003	0.822733	0.679494	0.723641	0.833544	0.726518	0.800463	0.653647	0.947152	0.841084	0.702541	0	0.965387	0.708361
I1924	0.976987	0.96003	0.965335	0.957398	0.920113	0.971506	0.983991	0.982571	0.958797	0.988028	0.972201	0.987277	0.949086	0.955609	0.993222	0.994614	0.980888	0.96723	0.953954	0.955844	0.915081	0.96098	0.946979	0.883471	0.99294	0.970628	0.962183	0.970192	0.97603	0.964587	0.976053	0.971944	0.941933	0.997424	0.970815	0.974563	0.911652	0.964024	0.97713	0.986849	0.973167	0.979163	0.984944	0.992369	0.981329	0.961812	0.965387	0	0.942204
I1925	0.888173	0.792506	0.755452	0.993292	0.952935	0.76853	0.95443	0.987156	0.748466	0.948205	0.995941	0.991066	0.7709	0.904403	0.902389	0.935297	0.913973	0.909664	0.689628	0.891477	0.981542	0.817016	0.993335	0.776684	0.839758	0.930563	0.877686	0.948111	0.968373	0.738099	0.691586	0.690653	0.708311	0.996838	0.755665	0.747606	0.792102	0.719188	0.713088	0.826976	0.660019	0.724427	0.678533	0.982102	0.830435	0.63957	0.708361	0.942204	0
I1926	0.917335	0.877997	0.826492	0.998639	0.982509	0.877356	0.987654	0.988597	0.834387	0.975353	0.999394	0.998529	0.91131	0.955654	0.939766	0.947474	0.916109	0.956077	0.863132	0.954712	0.995402	0.875293	0.997746	0.815813	0.846741	0.940563	0.911568	0.9656	0.991546	0.799177	0.744461	0.775065	0.8107	0.994453	0.80261	0.839949	0.860327	0.805607	0.794209	0.884342	0.728825	0.789176	0.775285	0.975929	0.866011	0.737049	0.772106	0.973022	0.766913
I1927	0.953757	0.963174	0.944097	0.966507	0.979814	0.948923	0.995126	0.968288	0.952766	0.994413	0.986403	1	0.981967	0.962559	0.945188	0.957096	0.983801	0.975595	0.966276	0.967151	0.998529	0.932987	1	0.972762	0.927346	0.976996	0.969649	0.988543	1	0.956866	0.9502	0.933351	0.976693	0.966627	0.95415	0.962013	0.976611	0.948622	0.962594	0.906343	0.964447	0.962963	0.963008	0.952632	0.965582	0.823665	0.841053	0.981058	0.910316
I1928	0.900662	0.745129	0.79734	0.994701	0.959676	0.85435	0.967599	0.987681	0.752657	0.96459	0.995095	0.996751	0.819058	0.906887	0.944674	0.934812	0.929918	0.86976	0.764784	0.935776	0.976699	0.893328	0.992474	0.782293	0.869888	0.906585	0.880833	0.95775	0.978325	0.742001	0.732922	0.75729	0.773953	0.996597	0.837037	0.769917	0.81875	0.732459	0.723485	0.899637	0.712753	0.76902	0.696371	0.976897	0.772833	0.745409	0.720424	0.954777	0.708117
I1929	0.903114	0.822634	0.800801	0.99421	0.97305	0.814705	0.972603	0.990464	0.777409	0.945632	0.993714	0.994434	0.856039	0.915595	0.911913	0.94226	0.90749	0.944256	0.725244	0.894264	0.98427	0.873315	0.984891	0.804532	0.866571	0.929309	0.877889	0.965517	0.971974	0.742794	0.718722	0.714237	0.789767	0.997368	0.82537	0.799654	0.779986	0.727135	0.780275	0.846668	0.735873	0.783425	0.709304	0.964072	0.830615	0.690823	0.732333	0.952008	0.700891
I1930	0.992701	0.999208	0.995349	0.957125	0.987908	0.986308	0.976623	0.979381	0.996373	0.990212	0.996543	0.968586	0.986081	0.98632	0.980144	0.967576	0.982517	0.996604	1	0.994652	1	0.995276	1	0.989409	0.996055	0.990167	0.958621	0.986859	1	1	1	1	0.995578	0.968254	1	1	1	0.998779	1	0.995106	0.995471	1	0.998904	0.982327	0.987569	1	0.998802	0.964072	0.997645
I1931	0.997901	0.977818	0.99764	0.8665	0.997557	0.994396	0.998734	0.989189	0.995514	1	1	1	0.997013	0.992077	0.997914	0.996308	0.993859	0.995976	0.9948	0.99793	1	0.996154	1	0.970797	0.996568	0.997811	0.878761	0.997454	1	0.997009	0.997524	0.996069	0.998297	0.994949	0.995832	0.997015	0.998146	0.998042	0.996417	0.994106	0.997697	0.996937	0.997308	0.99597	0.732581	0.968559	0.969631	0.968193	0.978132
I1932	0.897647	0.794386	0.755332	0.997545	0.950341	0.815997	0.961985	0.98513	0.730043	0.962506	0.998197	0.994292	0.835308	0.905545	0.892458	0.92583	0.91774	0.916125	0.768565	0.908244	0.992823	0.829488	0.990519	0.775758	0.850895	0.920428	0.851194	0.938149	0.978863	0.728212	0.691172	0.672833	0.730442	0.994534	0.75514	0.792476	0.821488	0.716639	0.696987	0.865099	0.709422	0.761506	0.718285	0.957071	0.838431	0.69048	0.680363	0.959221	0.675651
I1933	0.877995	0.824055	0.722031	0.98772	0.961905	0.843137	0.974214	0.980803	0.75937	0.958497	0.988321	0.986954	0.798797	0.913024	0.934006	0.934107	0.908714	0.929315	0.702299	0.91411	0.984424	0.857447	0.978092	0.790247	0.868127	0.906297	0.840563	0.947765	0.945694	0.695532	0.707582	0.747626	0.729663	0.995797	0.805257	0.752412	0.787183	0.72323	0.745196	0.870782	0.716004	0.742234	0.682472	0.984031	0.850211	0.679313	0.697394	0.95646	0.700157
I1934	0.918556	0.826433	0.760072	0.989995	0.970772	0.824158	0.970861	0.986246	0.758417	0.968491	0.999519	0.995528	0.85512	0.938214	0.928519	0.939019	0.923837	0.940234	0.775417	0.896293	0.988217	0.870409	0.992616	0.787183	0.855502	0.917951	0.910662	0.95008	0.977285	0.732238	0.712014	0.736951	0.76919	0.997635	0.778479	0.760144	0.838977	0.719471	0.733073	0.887024	0.695931	0.794505	0.71231	0.959283	0.85331	0.662692	0.682219	0.960599	0.691346
I1935	0.873303	0.828451	0.762867	0.989376	0.950755	0.772514	0.978588	0.988905	0.788585	0.932203	0.995261	0.984241	0.826278	0.882097	0.882777	0.912192	0.923283	0.911098	0.744093	0.887459	0.980115	0.8137	0.985375	0.832914	0.836898	0.928307	0.87408	0.945638	0.972527	0.746172	0.737532	0.732433	0.728765	0.995379	0.757929	0.811305	0.844186	0.727753	0.754213	0.85254	0.752782	0.786478	0.744333	0.959972	0.871215	0.669194	0.717164	0.941356	0.678063
I1936	0.991671	0.974203	0.994367	1	0.988805	0.999583	0.967577	0.99381	0.998546	0.999405	0.969254	0.89756	0.991764	0.988593	0.995848	0.991713	0.980977	0.975025	0.998803	0.994829	0.928669	1	0.978541	0.938719	0.993907	0.980335	1	0.994297	0.949985	0.991594	1	0.999334	0.999634	0.992958	1	0.987514	0.887312	0.996347	0.995002	0.998993	0.994585	1	0.999062	0.996496	0.99927	0.999677	0.999671	0.836674	0.983396
I1937	0.885262	0.988529	0.987174	0.997175	0.956873	0.994898	0.99708	0.98	0.988024	0.988636	0.98694	0.979508	0.976444	0.973856	0.974585	0.993711	0.983003	0.983532	0.984418	0.9865	0.977887	0.981435	0.958237	0.973915	0.990251	0.969957	0.992674	0.689349	0.986842	0.985242	0.997976	0.99748	0.987828	0.972696	0.997984	0.918534	0.988886	0.946098	0.994959	0.996494	0.99826	0.995781	0.996632	0.996633	0.984906	0.990496	0.991395	0.986482	0.984903
I1938	0.936186	0.902785	0.867888	0.97967	0.983299	0.895931	0.99059	0.975645	0.870058	0.973407	1	0.995329	0.924913	0.887789	0.970852	0.942564	0.95354	0.989803	0.921773	0.939033	0.993514	0.888654	0.986564	0.915738	0.903529	0.958994	0.939032	0.959639	0.991154	0.87086	0.849777	0.873239	0.888837	0.982528	0.910916	0.886076	0.920026	0.83815	0.859495	0.907659	0.885905	0.901566	0.877684	0.907432	0.924704	0.761355	0.761158	0.973513	0.846123
I1939	0.915244	0.822701	0.793118	0.963813	0.947587	0.832528	0.971354	0.992106	0.79996	0.973242	0.991327	0.99513	0.877698	0.9017	0.936657	0.905985	0.907139	0.913218	0.828847	0.931659	0.991253	0.806271	0.992193	0.822359	0.892754	0.924074	0.90032	0.972576	0.975292	0.751817	0.757375	0.763754	0.746013	0.999254	0.757035	0.812474	0.851002	0.761563	0.72474	0.889456	0.753213	0.760774	0.791597	0.971151	0.877308	0.746611	0.744372	0.957816	0.727321
I1940	0.896873	0.8441	0.775427	0.993824	0.944388	0.777345	0.974631	0.981554	0.778462	0.955747	0.999529	0.997272	0.870591	0.930187	0.917163	0.930337	0.920699	0.93772	0.783582	0.899881	0.991984	0.840477	0.991687	0.812984	0.837885	0.919221	0.884658	0.959004	0.979398	0.760127	0.714165	0.695262	0.791631	0.994814	0.790391	0.82354	0.821545	0.708274	0.730034	0.887011	0.722608	0.778298	0.727043	0.978261	0.859643	0.701757	0.67102	0.960827	0.66379
I1941	0.935061	0.907569	0.924553	0.887837	0.978417	0.878939	0.977231	0.979491	0.896391	0.969602	0.778135	0.980998	0.94347	0.913909	0.958837	0.767372	0.961899	0.948898	0.914218	0.970732	0.992987	0.93112	0.972458	0.938011	0.968336	0.973064	0.929474	0.987472	0.994709	0.934821	0.927546	0.929791	0.910435	0.981982	0.907011	0.928778	0.961144	0.901702	0.901587	0.950299	0.925264	0.915608	0.899304	0.984802	0.927474	0.895652	0.869237	0.983752	0.916262
I1942	0.813565	0.856206	0.807907	0.976952	0.932452	0.808219	0.950506	0.967254	0.778255	0.92749	0.996071	0.996761	0.830544	0.933313	0.891514	0.947757	0.918448	0.883577	0.736311	0.872143	0.990701	0.81623	0.975964	0.841033	0.862493	0.908717	0.879295	0.943567	0.976062	0.767798	0.775194	0.804925	0.755368	0.988571	0.78467	0.771016	0.869773	0.759134	0.757969	0.85911	0.751013	0.763787	0.724076	0.958075	0.872625	0.657132	0.681818	0.969066	0.702682
I1943	0.877201	0.801808	0.752157	0.988682	0.958363	0.776443	0.961593	0.987796	0.704432	0.955183	0.999131	0.99801	0.815651	0.928717	0.908253	0.914672	0.906359	0.922179	0.755731	0.9186	0.988958	0.861806	0.982846	0.737343	0.850272	0.905487	0.828501	0.957234	0.974885	0.686917	0.657181	0.664281	0.760792	0.996341	0.758202	0.712425	0.781375	0.686794	0.698198	0.860505	0.667956	0.743181	0.655581	0.972862	0.803008	0.63913	0.666716	0.957867	0.652009
I1944	0.877871	0.802	0.802137	0.977961	0.984853	0.825625	0.986436	0.98513	0.803097	0.970845	0.997246	0.996062	0.894979	0.95122	0.919598	0.944662	0.92482	0.943593	0.825353	0.918242	0.994664	0.85844	0.996656	0.819869	0.88035	0.935262	0.859327	0.969088	0.943164	0.81642	0.763784	0.747122	0.804934	0.997896	0.793969	0.829677	0.862001	0.77287	0.77814	0.84973	0.746629	0.79225	0.765436	0.970821	0.862546	0.673642	0.714433	0.96044	0.723045
I2029	1	0.999156	0.994227	0.952978	0.988095	1	1	0.89697	0.996157	1	0.996008	0.990431	0.984822	0.955624	0.989507	0.988353	0.979778	0.998045	0.982008	0.993795	1	0.996413	1	0.999543	0.983895	0.986079	0.995367	0.986799	0.988848	0.997374	0.996394	0.990338	0.996092	0.686099	0.99791	0.995807	0.996839	0.994873	0.99086	0.977591	0.995263	0.99913	0.991411	0.958015	0.989147	0.99818	0.998744	0.99686	0.994448
I2030	0.963161	0.936383	0.922314	0.971599	0.972727	0.94482	0.988487	0.991129	0.931438	0.976589	0.997886	0.989387	0.946333	0.890367	0.972228	0.983773	0.981344	0.976005	0.945548	0.95655	0.987478	0.93599	0.992174	0.929426	0.971339	0.966449	0.973721	0.973696	0.986404	0.960738	0.963469	0.965169	0.932877	0.98937	0.967742	0.940455	0.971558	0.948314	0.940241	0.969577	0.96904	0.973789	0.959562	0.970837	0.775206	0.948754	0.927662	0.968755	0.950646
I2031	0.95874	0.910086	0.850646	0.980911	0.970768	0.905429	0.973632	0.982207	0.854712	0.968653	0.999258	0.996257	0.902031	0.857845	0.955464	0.987127	0.964684	0.970447	0.903737	0.931318	0.989873	0.907011	0.980219	0.92792	0.954838	0.950124	0.943721	0.96598	0.981335	0.901855	0.887828	0.907417	0.856978	0.994365	0.928628	0.882527	0.944218	0.865282	0.864673	0.95606	0.91273	0.943506	0.896753	0.930824	0.934012	0.902185	0.833399	0.955121	0.893096
I2032	0.965823	0.906204	0.846505	0.988705	0.961754	0.90662	0.98157	0.998134	0.853211	0.972658	1	0.99596	0.905059	0.854144	0.953519	0.988122	0.967758	0.978185	0.929132	0.943953	0.990991	0.920234	0.986268	0.914514	0.97091	0.941256	0.949075	0.960596	0.988502	0.877647	0.90101	0.91221	0.870568	0.999619	0.935465	0.877512	0.936766	0.88833	0.875953	0.952123	0.915774	0.936954	0.906349	0.932637	0.937434	0.885646	0.851437	0.961281	0.906651
I2033	0.961743	0.918801	0.876876	0.986502	0.96366	0.904463	0.977859	0.996532	0.848737	0.979644	0.997515	0.993168	0.907413	0.862693	0.946166	0.982829	0.964208	0.96935	0.921049	0.930668	0.986086	0.92033	0.985167	0.914204	0.970307	0.93999	0.954545	0.956644	0.987615	0.892504	0.901277	0.911262	0.877439	0.998587	0.926269	0.88673	0.933104	0.892265	0.872678	0.964044	0.916052	0.942096	0.898544	0.943634	0.935138	0.891688	0.860805	0.956159	0.898606
I2034	0.958502	0.899115	0.87059	0.992571	0.960871	0.908981	0.978362	0.99409	0.844584	0.97156	0.998608	0.994578	0.908345	0.866512	0.947359	0.982515	0.968265	0.972266	0.927967	0.943987	0.990528	0.924245	0.987468	0.921517	0.96106	0.93224	0.951995	0.963752	0.985617	0.890928	0.909597	0.902942	0.883915	0.999195	0.932132	0.896228	0.936785	0.88509	0.864193	0.957366	0.922452	0.936702	0.914553	0.933586	0.935572	0.893821	0.832282	0.959148	0.900851
I2035	0.989848	0.986983	0.982746	0.995449	0.997809	0.996246	0.992991	0.996497	0.985227	0.988555	1	1	0.990788	0.988372	0.973199	0.998614	0.998374	0.995253	0.9864	0.983444	1	0.986726	0.990033	0.980078	0.998755	0.945603	0.998698	1	0.997433	0.997567	0.993694	0.989839	0.986429	1	0.989791	0.986291	0.997859	0.991672	0.990379	0.981707	0.993368	0.989768	0.993573	0.997386	0.985821	0.99039	0.969635	1	0.986219
I2036	0.960881	0.900186	0.8676	0.986162	0.963199	0.90701	0.983328	0.998173	0.846094	0.975362	1	0.995325	0.906068	0.837519	0.947835	0.98424	0.96608	0.972105	0.917574	0.934206	0.990148	0.918504	0.986919	0.930462	0.961284	0.939384	0.950295	0.962428	0.987678	0.894505	0.909141	0.914161	0.877175	0.998136	0.939918	0.897184	0.943794	0.898838	0.887783	0.958481	0.931933	0.944915	0.923576	0.923769	0.932669	0.896682	0.849646	0.957253	0.894812
I2037	0.960091	0.89547	0.853424	0.989671	0.97027	0.903992	0.983756	0.997083	0.851227	0.97394	1	0.995392	0.899017	0.874122	0.950796	0.986542	0.964604	0.974566	0.910164	0.944482	0.991197	0.920953	0.986351	0.91085	0.96224	0.943963	0.933257	0.966349	0.988392	0.871514	0.882014	0.895546	0.870116	1	0.918483	0.872068	0.921314	0.878719	0.869353	0.961564	0.893982	0.922048	0.889011	0.94383	0.929936	0.886389	0.838105	0.959016	0.891073
I2038	0.960325	0.902902	0.876867	0.980161	0.961571	0.912945	0.980769	0.99314	0.853796	0.975296	1	0.994669	0.917654	0.867096	0.942551	0.984402	0.967732	0.969512	0.916132	0.936205	0.990593	0.924415	0.986355	0.924473	0.964715	0.946961	0.949877	0.960791	0.987124	0.887355	0.910021	0.902815	0.876931	0.995214	0.93514	0.899394	0.937954	0.884754	0.876923	0.956688	0.931757	0.939273	0.897495	0.939997	0.922968	0.895603	0.838913	0.958065	0.906283
I2040	0.958569	0.962951	0.974001	0.962791	0.978852	0.949646	0.990529	0.96945	0.972956	0.963964	0.978235	0.983178	0.964482	0.939765	0.975078	0.970874	0.975625	0.98209	0.976845	0.977764	0.998567	0.98189	0.976308	0.981706	0.981169	0.974901	0.971238	0.987281	0.996639	0.967018	0.985002	0.972851	0.975086	0.924571	0.971941	0.965097	0.96851	0.967665	0.960029	0.945444	0.969727	0.97832	0.959469	0.930272	0.953589	0.976703	0.964546	0.99583	0.973806
I2041	0.977695	0.973615	0.988757	0.974953	0.972739	0.992353	0.971618	0.985447	0.981	0.993364	0.917931	0.98117	0.985477	0.984468	0.989171	0.990953	0.966714	0.97653	0.994859	0.988646	0.929697	0.992917	0.96229	0.920381	0.992861	0.971328	0.985458	0.985452	0.952812	0.985008	0.988816	0.991521	0.993744	0.994962	0.998658	0.984618	0.870293	0.98767	0.987453	0.99228	0.988204	0.998353	0.992395	0.984416	0.990654	0.982573	0.987805	0.590664	0.982063
I2042	0.994937	0.997706	0.996253	0.909297	0.997817	0.998126	0.995343	0.944251	0.995081	1	0.995185	0.978852	0.99489	0.970342	0.991646	0.990318	0.988646	0.995264	0.987267	0.993394	0.997976	0.997057	0.993388	0.981822	0.986335	0.996383	0.977908	0.997647	0.997442	0.999392	0.997576	0.989848	0.997859	0.87152	0.998146	0.998479	1	0.998217	0.991989	0.981749	0.999448	0.999214	0.991972	0.973958	0.981586	0.997741	0.998833	0.964421	0.999426
I2043	0.942907	0.966744	0.95303	0.985932	0.972943	0.958195	0.985542	0.988991	0.973021	0.964339	0.993426	0.984202	0.961618	0.981603	0.933219	0.963303	0.971761	0.961228	0.90116	0.91709	0.983316	0.97594	0.982639	0.965157	0.902593	0.961003	0.960265	0.975639	0.98672	0.97057	0.970222	0.960843	0.974766	0.977169	0.976515	0.966923	0.972007	0.942446	0.957481	0.967341	0.936543	0.949901	0.960626	0.986468	0.966369	0.942483	0.974698	0.996471	0.937518
I2044	0.989688	0.968691	0.997072	0.97996	0.996697	0.999529	1	0.998511	0.99879	1	0.996426	0.996395	0.99361	0.99181	0.997582	0.998314	0.99701	0.995265	0.999105	0.996991	0.996774	1	0.995583	0.942373	0.997851	0.996892	0.984114	0.939905	0.997236	0.998149	0.999038	1	1	0.996898	1	0.98861	1	0.972613	0.998293	1	1	1	1	1	0.713938	1	1	0.998556	1
I2045	0.973028	0.961552	0.958207	0.916949	0.957166	0.945724	0.960242	0.96789	0.942748	0.97	0.990933	0.964583	0.924612	0.897242	0.945151	0.877294	0.950359	0.969329	0.96835	0.970842	0.998445	0.967411	0.984496	0.989022	1	0.987179	0.990201	0.977352	0.998148	0.979381	0.990506	0.979709	0.985811	0.981699	0.973127	0.976768	0.985114	0.976522	0.979223	0.99504	0.97449	0.977481	0.984139	0.971857	0.96861	0.976035	0.98336	0.984438	0.971987
I2046	0.991085	0.992075	0.978092	0.973154	0.990715	0.994771	0.980392	0.948299	0.976721	0.997683	0.997157	0.978129	0.961284	0.955607	0.995582	1	0.982783	0.987395	0.953913	0.988338	0.989556	0.984211	0.997389	0.995818	0.979673	0.970008	0.982353	0.968348	0.936373	0.985516	0.98787	0.985185	0.974359	0.914013	0.994825	0.979928	0.978486	0.982984	0.973374	0.9729	0.983611	0.991128	0.976398	0.995694	0.98861	0.986494	0.986069	0.98663	0.96929
I2047	0.934066	0.943937	0.901986	0.982022	0.944485	0.89254	0.955793	0.962999	0.890876	0.970563	1	1	0.923651	0.949102	0.979394	0.977883	0.958482	0.946512	0.874689	0.965144	0.984733	0.910596	0.977316	0.934568	0.947649	0.926876	0.904618	0.940138	0.988664	0.941774	0.930989	0.917412	0.89312	0.98913	0.898123	0.874108	0.943426	0.880042	0.903287	0.967195	0.923436	0.895896	0.880191	0.986896	0.925542	0.945418	0.896418	0.978877	0.935009
I2048	0.977384	0.990762	0.983513	0.965338	0.976204	0.977875	0.985948	0.978918	0.977808	0.994842	0.978043	0.974851	0.961511	0.968333	0.979472	0.980828	0.880884	0.981096	0.985647	0.901942	0.968427	0.985507	0.984869	0.963803	0.996747	0.960102	0.9866	0.98352	0.974249	0.981643	0.997186	0.98666	0.998357	0.983283	0.996009	0.976998	0.972112	0.98766	0.984327	0.985213	0.990159	0.994695	0.996511	0.975263	0.978219	0.975399	0.977087	0.831697	0.988466
I2049	0.84939	0.797877	0.79555	0.959691	0.937562	0.794278	0.926202	0.973024	0.721109	0.934215	0.989823	0.981139	0.840573	0.904004	0.892467	0.884213	0.914663	0.890541	0.769939	0.929825	0.990269	0.817603	0.974815	0.806135	0.839676	0.905654	0.818932	0.947708	0.973584	0.770145	0.744736	0.740265	0.797468	0.992194	0.765812	0.741744	0.84279	0.715751	0.72637	0.855132	0.742522	0.786592	0.657064	0.962976	0.860541	0.761888	0.726598	0.984432	0.757033
I2050	0.869371	0.808251	0.797405	0.985418	0.929545	0.796267	0.963608	0.988686	0.778556	0.91014	1	0.992456	0.797881	0.932214	0.915098	0.947634	0.954007	0.92444	0.740686	0.89506	0.987463	0.858579	0.967368	0.81907	0.873425	0.928622	0.874349	0.973582	0.961692	0.787039	0.795214	0.819042	0.754363	0.995436	0.802679	0.800597	0.880569	0.765769	0.771073	0.877591	0.755705	0.772727	0.691265	0.977528	0.887863	0.769421	0.745342	0.984863	0.753935
I2052	0.948684	0.954576	0.956059	0.993426	0.969624	0.948967	0.9866	0.966997	0.956617	0.969142	0.983555	0.985958	0.966841	0.958643	0.956919	0.961819	0.970663	0.946317	0.965812	0.941785	0.998488	0.938607	0.985106	0.96933	0.989717	0.988897	0.975454	0.988186	0.998209	0.960287	0.970859	0.964169	0.962396	0.990025	0.942238	0.948718	0.969249	0.943784	0.942647	0.949091	0.969169	0.958319	0.955305	0.987307	0.986705	0.962848	0.973425	0.99203	0.974876
I2053	0.8995	0.814608	0.75486	0.980645	0.952138	0.775276	0.949951	0.976361	0.75158	0.95411	0.998845	0.993056	0.850539	0.94269	0.918594	0.921397	0.89916	0.924821	0.788369	0.915427	0.995009	0.827789	0.996458	0.785056	0.83908	0.905535	0.848283	0.974576	0.984	0.744418	0.722888	0.698581	0.751842	0.994786	0.797532	0.784196	0.836308	0.736701	0.726983	0.877724	0.734932	0.780344	0.740722	0.959812	0.807219	0.727383	0.75983	0.979458	0.754208
I2054	0.889629	0.818182	0.76084	0.987239	0.949454	0.802979	0.95854	0.98535	0.780488	0.942472	0.999475	0.995043	0.848773	0.929075	0.925591	0.933699	0.906818	0.911818	0.800081	0.906804	0.995498	0.803822	0.975402	0.759009	0.831418	0.904139	0.850426	0.971311	0.984468	0.71009	0.663778	0.713271	0.754889	0.996703	0.760373	0.73821	0.782843	0.666835	0.678339	0.866529	0.702973	0.756556	0.666825	0.979604	0.865677	0.739971	0.721722	0.974646	0.708526
I2055	0.865979	0.782674	0.720731	0.990495	0.956799	0.780079	0.960045	0.970021	0.711243	0.955255	0.99594	0.989872	0.847807	0.916156	0.896197	0.930935	0.891039	0.932357	0.733914	0.893497	0.984795	0.804144	0.980606	0.723893	0.840186	0.916338	0.856873	0.938505	0.964912	0.736719	0.695939	0.722369	0.732994	0.993042	0.70987	0.739669	0.813518	0.690099	0.709938	0.861845	0.685294	0.735827	0.668221	0.963615	0.823881	0.720334	0.753062	0.974526	0.704902
I2056	0.90869	0.813813	0.794344	0.987613	0.949805	0.81557	0.955795	0.981504	0.770848	0.970937	0.999489	0.993397	0.857791	0.938877	0.923455	0.926142	0.910838	0.92634	0.744131	0.91394	0.995626	0.858029	0.99145	0.771773	0.86215	0.922669	0.889285	0.973864	0.974508	0.753397	0.708358	0.675361	0.760643	0.978323	0.786661	0.769013	0.793	0.718641	0.702884	0.844417	0.69644	0.745301	0.671609	0.965678	0.834729	0.704073	0.730403	0.980653	0.725471
I2057	0.897735	0.834254	0.809004	0.990042	0.971267	0.825524	0.982998	0.986105	0.825574	0.940765	0.984538	0.986616	0.874661	0.933537	0.90704	0.962835	0.868332	0.948598	0.812485	0.865306	0.978653	0.875648	0.969152	0.824252	0.876011	0.937213	0.871481	0.949593	0.974512	0.798008	0.771477	0.772745	0.792586	0.991803	0.827631	0.838917	0.862231	0.774637	0.789185	0.867937	0.798169	0.832436	0.740944	0.975971	0.880079	0.781404	0.79872	0.97247	0.775647
I2058	0.946712	0.886662	0.885468	0.997262	0.979933	0.942499	0.965229	0.989592	0.912409	0.984387	1	1	0.908517	0.970892	0.953829	0.974321	0.950331	0.975081	0.872572	0.960894	0.996171	0.897833	0.991554	0.920385	0.928735	0.947774	0.955619	0.984605	0.991183	0.873385	0.860999	0.895112	0.863394	0.994264	0.924735	0.870324	0.922315	0.848884	0.844588	0.916579	0.86527	0.887288	0.869323	0.992576	0.91772	0.91165	0.878213	0.996507	0.923247
I2059	0.887906	0.780782	0.772641	0.985056	0.925501	0.809888	0.947192	0.978106	0.806083	0.956034	0.987739	0.989036	0.80597	0.94347	0.920705	0.93071	0.89058	0.916249	0.72856	0.899196	0.973757	0.812197	0.978424	0.817176	0.853363	0.924801	0.85062	0.940261	0.963621	0.771274	0.754113	0.751025	0.763972	0.993982	0.833921	0.788739	0.857742	0.799264	0.776935	0.868403	0.697029	0.769099	0.718465	0.984314	0.863939	0.765193	0.773562	0.958031	0.713944
I2060	0.889892	0.80218	0.774253	0.965495	0.930468	0.771337	0.976183	0.977321	0.756576	0.943729	0.999428	0.99244	0.82497	0.908397	0.91582	0.904169	0.920138	0.905548	0.732407	0.87453	0.982695	0.864153	0.993691	0.759208	0.834111	0.909958	0.891735	0.950291	0.969637	0.760968	0.69658	0.71985	0.731538	0.987477	0.760781	0.808079	0.812166	0.711741	0.751377	0.825989	0.721635	0.726628	0.700919	0.979443	0.843454	0.709449	0.779422	0.961952	0.699686
I2063	0.997712	0.986979	0.993215	0.957968	0.993388	0.975864	1	1	0.982643	0.984655	1	1	0.951397	0.962903	0.993228	0.964758	1	0.993724	0.99511	0.991111	0.994092	0.998092	1	1	0.996921	0.997484	0.998371	1	1	0.999329	0.999476	0.997367	0.999197	1	0.993503	0.999137	0.997707	0.999345	0.998835	0.996016	0.997584	0.986565	0.999416	0.995624	0.994429	0.996904	0.999358	1	0.99748
I2064	0.920809	0.863062	0.86457	0.983802	0.963385	0.888362	0.969697	0.987431	0.860509	0.965299	0.988771	0.991479	0.892029	0.962847	0.948739	0.951687	0.962886	0.928364	0.827674	0.93716	0.981982	0.904917	0.987524	0.798876	0.918036	0.936175	0.901999	0.939724	0.982509	0.87365	0.863962	0.856481	0.865221	0.99603	0.878693	0.83947	0.892181	0.842379	0.829228	0.919229	0.837717	0.882103	0.827397	0.991688	0.747299	0.850225	0.852668	0.968249	0.853313
I2065	0.866861	0.840153	0.757146	0.945217	0.93871	0.79232	0.962031	0.97942	0.764626	0.930274	0.987189	0.98832	0.809145	0.894061	0.888446	0.876412	0.920629	0.902508	0.767857	0.885405	0.992947	0.843312	0.971415	0.839935	0.867675	0.933333	0.865292	0.955261	0.954817	0.793615	0.782777	0.77244	0.783375	0.998031	0.821601	0.798712	0.862755	0.773991	0.769825	0.824939	0.789819	0.793574	0.758159	0.962264	0.845032	0.757493	0.770032	0.975165	0.777822
I2066	0.881657	0.788146	0.790495	0.989247	0.944395	0.788175	0.963785	0.964657	0.801716	0.922027	0.998459	0.989066	0.825824	0.945536	0.883	0.932046	0.917925	0.873137	0.721533	0.889106	0.994867	0.754891	0.974425	0.829844	0.870946	0.941368	0.860159	0.963636	0.9803	0.841413	0.796932	0.789317	0.74091	0.995597	0.765108	0.824076	0.884111	0.772216	0.756624	0.843902	0.741352	0.808423	0.742088	0.978281	0.873503	0.755878	0.797823	0.97489	0.787014
I2067	0.937824	0.960446	0.949206	0.969466	0.92976	0.922609	0.98439	0.881081	0.928287	0.986175	0.975921	0.983092	0.925577	0.961561	0.941306	0.961538	0.947105	0.942777	0.888184	0.944808	0.974003	0.956721	0.958495	0.944851	0.933559	0.948113	0.950733	0.958661	0.976793	0.950246	0.951538	0.958464	0.928595	0.943128	0.924269	0.922004	0.953709	0.912206	0.927384	0.916273	0.959345	0.971956	0.926723	0.980728	0.961204	0.946048	0.92877	0.961613	0.952903
I2068	0.819343	0.833241	0.809576	0.911064	0.970879	0.70901	0.97642	0.97723	0.740462	0.901697	0.979583	0.991612	0.861673	0.860829	0.891107	0.870363	0.905357	0.907652	0.774606	0.880974	0.99599	0.788673	0.957816	0.866738	0.886129	0.946995	0.868028	0.961228	0.975405	0.849232	0.824274	0.84573	0.808399	0.995929	0.789573	0.830033	0.901056	0.801464	0.825337	0.833764	0.819831	0.836103	0.784992	0.976338	0.828765	0.773087	0.813754	0.983318	0.794792
I2069	0.865885	0.765328	0.789699	0.967848	0.941463	0.799891	0.948398	0.978281	0.752164	0.931434	0.977778	0.985494	0.8012	0.931502	0.904414	0.892977	0.917177	0.886873	0.775385	0.888203	0.975513	0.800207	0.964635	0.832603	0.832594	0.883774	0.851443	0.953216	0.958727	0.747673	0.788007	0.78786	0.775937	0.994033	0.788763	0.75653	0.832395	0.72581	0.745888	0.873382	0.73403	0.79501	0.717099	0.966263	0.834707	0.773058	0.737731	0.97587	0.75825
I2070	0.893389	0.793934	0.769495	0.982985	0.950382	0.803022	0.962544	0.964004	0.748571	0.954281	0.991186	0.989856	0.821907	0.941628	0.886246	0.914286	0.880831	0.914507	0.7	0.86964	0.988113	0.825661	0.980078	0.796364	0.835244	0.912456	0.826087	0.948316	0.981496	0.752553	0.733791	0.732436	0.771467	0.981575	0.804247	0.67736	0.802729	0.693431	0.722885	0.817158	0.698836	0.769303	0.70079	0.976537	0.80477	0.72164	0.763835	0.973115	0.713295
I2071	0.972222	0.971229	0.968484	0.99287	0.993277	0.951462	0.996283	0.992095	0.963564	0.979003	0.997838	0.994135	0.991443	0.98374	0.947489	0.973333	0.971491	0.995772	0.985258	0.991011	0.997001	0.947977	0.992958	0.983721	0.96121	0.982166	0.963875	0.984877	0.991323	0.977104	0.978975	0.976222	0.988719	0.972603	0.966249	0.97487	0.98989	0.974376	0.988318	0.945674	0.980612	0.976608	0.982436	0.982103	0.974431	0.976398	0.978114	0.998713	0.987994
I2072	0.866496	0.953815	0.96121	0.977689	0.747091	0.917032	0.974026	0.926082	0.949674	0.912558	0.990117	0.980676	0.927897	0.967775	0.950318	0.970313	0.955168	0.934146	0.932576	0.936869	0.985305	0.953811	0.93456	0.977173	0.968734	0.971602	0.911088	0.9722	0.984416	0.966703	0.955546	0.946265	0.907431	1	0.916239	0.925383	0.969481	0.926699	0.961146	0.943128	0.956946	0.952691	0.926034	0.982472	0.956835	0.94839	0.930545	0.92425	0.939881
I2073	1	0.999115	1	1	1	1	1	1	1	0.901734	1	0.849673	1	1	1	1	1	1	1	1	1	1	1	1	1	1	1	1	1	1	1	1	1	1	1	1	1	1	1	1	0.990814	1	1	1	1	1	1	1	1
I2074	0.855517	0.867864	0.826534	0.949942	0.954338	0.808754	0.970501	0.964539	0.816404	0.915475	0.997118	0.993324	0.892589	0.919564	0.906542	0.908852	0.894635	0.914408	0.831454	0.89448	0.994518	0.842369	0.969466	0.875756	0.88798	0.92585	0.877053	0.944247	0.980222	0.855101	0.819428	0.857109	0.831822	0.99079	0.790247	0.815296	0.915048	0.802428	0.85418	0.873547	0.818304	0.813018	0.776514	0.982544	0.865574	0.810829	0.846623	0.979367	0.815363
I2091	0.976081	0.996027	0.999222	1	0.982885	0.990177	0.981603	0.945378	0.987627	1	1	0.978723	0.995697	0.983482	0.970883	0.979228	0.96652	0.97947	0.984942	0.969452	1	0.979381	1	0.999558	0.953704	0.998016	0.995836	0.994681	0.979532	0.997495	1	0.995694	1	0.95664	0.997087	1	0.996503	0.999388	0.997806	1	1	1	1	1	1	0.990706	0.998198	0.9994	0.99941
I2092	0.958848	0.995837	0.996743	0.99701	0.908962	0.994794	1	0.905817	0.994683	1	0.986447	0.964365	0.982798	0.985052	0.981707	0.987024	0.970588	0.982922	0.991601	0.975952	0.974194	0.987784	0.933673	0.994102	1	0.986562	1	0.971743	0.97891	0.995452	1	0.998724	0.99305	0.968504	0.996915	0.990066	0.998655	0.99302	0.994337	1	0.997067	0.999142	1	1	0.996936	0.996394	0.999378	0.975124	1
I2093	0.971487	0.994196	1	0.997054	0.980365	0.990678	0.990854	0.946092	0.988649	0.987976	1	0.965142	0.99886	0.979228	0.967807	0.975865	0.982524	0.973684	0.986066	0.968254	1	0.968858	1	1	1	0.997785	1	0.996909	1	0.998705	1	0.99555	1	1	0.995908	1	1	1	0.997741	1	1	1	1	1	1	0.992211	0.99938	1	1
I2094	0.978241	0.987367	1	0.695	0.978417	0.966862	0.958816	0.910569	0.984081	0.990323	1	0.982759	0.9936	0.946903	0.987444	0.956012	0.989574	0.986498	0.974494	0.9876	1	0.989037	1	0.998678	1	0.998047	0.960192	0.979167	1	1	0.997527	0.987144	0.997795	0.932468	0.996146	0.999215	0.998257	0.998782	0.987988	0.980535	0.99887	0.991877	0.991792	1	0.920496	0.991327	0.994023	0.999402	0.997062
I2095	0.959263	0.991873	0.99841	1	0.952756	0.990909	0.988652	0.928571	0.988113	0.99635	0.996337	0.976378	0.993344	0.981389	0.969319	0.972136	0.962929	0.973046	0.983651	0.975402	0.997602	0.973444	0.973392	0.990598	0.994505	0.995798	1	0.956897	1	0.998725	1	0.994992	0.996225	0.980831	0.99501	0.973333	0.999115	0.990034	0.997772	1	0.99654	1	1	0.993485	0.997753	0.991733	0.999389	0.99084	0.9988
I2096	0.99276	0.999211	0.997683	0.995012	0.995215	0.999026	0.997433	0.97166	1	1	0.994854	0.989691	0.996803	0.995921	1	0.998536	0.993062	0.998315	0.998243	0.994695	0.993392	1	0.988571	0.998238	0.996078	0.994152	1	0.992208	0.940171	0.993149	1	1	1	0.984496	1	0.997646	0.999129	0.998174	0.998363	1	1	1	1	1	0.998542	1	1	0.998208	1
I2097	0.886612	0.832165	0.74044	0.981595	0.95082	0.815603	0.951807	0.966802	0.794028	0.964935	0.996689	0.996711	0.824221	0.958768	0.91049	0.910042	0.90972	0.924829	0.785382	0.887434	0.992276	0.837838	0.98592	0.765681	0.861585	0.901263	0.815165	0.958488	0.975316	0.675075	0.654982	0.68535	0.747925	0.988049	0.748236	0.738766	0.810807	0.740902	0.676956	0.825616	0.711667	0.777733	0.698446	0.980928	0.816993	0.722926	0.717189	0.980369	0.713165
I2098	0.888928	0.828261	0.815514	0.980846	0.952756	0.808409	0.960532	0.975432	0.765548	0.927773	0.999303	0.9965	0.82854	0.929449	0.926976	0.95114	0.920196	0.925977	0.723618	0.892063	0.992343	0.88468	0.986541	0.833467	0.844156	0.938462	0.879229	0.970089	0.981712	0.830722	0.762783	0.75548	0.776372	0.981827	0.805923	0.801552	0.840877	0.753458	0.788415	0.803334	0.783835	0.759117	0.753777	0.964883	0.846673	0.745983	0.743468	0.977439	0.713503
I2099	0.970007	0.901307	0.997812	0.98702	0.987674	0.998384	0.972245	0.99587	0.999647	0.999431	0.961595	0.987924	0.997067	0.992214	0.995515	0.996246	0.969869	0.904482	0.998453	0.992054	0.839642	0.999042	0.980707	0.823316	0.99277	0.969403	0.994489	0.954719	0.984436	0.994433	0.998848	0.999351	0.99822	0.997563	0.999196	0.932048	0.831486	0.977674	0.996342	0.998548	0.999379	0.999627	0.999084	1	0.975532	0.999056	0.999359	0.76237	0.990797
I2100	0.925754	0.850598	0.842752	0.978975	0.936124	0.891372	0.977876	0.991899	0.818225	0.956253	0.988666	0.988366	0.801668	0.943089	0.943033	0.945908	0.919514	0.947526	0.834442	0.937979	0.969025	0.855797	0.98006	0.84623	0.865825	0.923414	0.902041	0.930697	0.979844	0.795823	0.802786	0.776	0.813035	0.993576	0.835347	0.865012	0.861376	0.783047	0.80684	0.908689	0.776229	0.822053	0.793694	0.979714	0.885917	0.84743	0.813212	0.968116	0.805197
I2101	0.868815	0.762432	0.710815	0.98825	0.951652	0.76148	0.960137	0.986329	0.74875	0.935822	0.998332	0.997346	0.83198	0.919549	0.915469	0.93207	0.890098	0.893341	0.739167	0.886051	0.98503	0.797898	0.987149	0.78173	0.855124	0.909196	0.836032	0.950656	0.976388	0.695552	0.692189	0.672338	0.724927	0.996453	0.745898	0.74744	0.804982	0.686899	0.695916	0.879466	0.681955	0.722631	0.697487	0.971795	0.859351	0.731885	0.736678	0.969209	0.72285
I2102	0.90043	0.830914	0.810046	0.999322	0.957119	0.811087	0.976093	0.982596	0.787589	0.962468	0.98552	0.997071	0.871336	0.943646	0.906307	0.912376	0.915203	0.940647	0.784407	0.922561	0.991495	0.848308	0.997756	0.81136	0.812993	0.942677	0.853104	0.95752	0.977552	0.752612	0.720097	0.71244	0.791461	0.98265	0.738349	0.780332	0.771878	0.70887	0.751634	0.829787	0.715691	0.762411	0.699966	0.974621	0.850399	0.737255	0.745679	0.983267	0.746175
I2103	0.977415	0.945706	0.976961	0.990766	0.986545	0.974868	0.974857	0.99348	0.985476	0.997144	0.937716	0.975159	0.97099	0.95863	0.978484	0.975977	0.971237	0.957708	0.979054	0.988033	0.92397	0.991344	0.984141	0.893276	0.986848	0.974398	0.983406	0.986301	0.979341	0.977672	0.980941	0.979509	0.97894	0.992042	0.97741	0.980107	0.865382	0.977616	0.983193	0.989307	0.977266	0.984656	0.981031	0.98991	0.815434	0.980129	0.98587	0.881201	0.972956
I2104	0.961116	0.954841	0.930259	0.934091	0.962801	0.954034	0.936989	0.933566	0.946554	0.965714	1	0.99697	0.953964	0.974177	0.979916	0.952909	0.956133	0.950988	0.929482	0.958644	0.993915	0.964628	0.993367	0.964927	0.946517	0.952899	0.964867	0.962264	0.994872	0.948921	0.951503	0.949806	0.960014	0.956989	0.935065	0.923106	0.967887	0.931609	0.941758	0.94821	0.962983	0.920535	0.934137	0.994778	0.946137	0.955355	0.943374	0.988328	0.95178
I2105	0.96401	0.993069	0.994719	0.990741	0.966592	0.985822	0.983353	0.953237	0.983027	1	0.978827	0.959627	0.987622	0.968689	0.974555	0.964986	0.896296	0.977582	0.982891	0.877619	0.973196	0.97912	0.972743	0.990441	0.998744	0.979779	0.996055	0.980769	0.984293	0.995723	1	0.995797	0.999282	0.973274	0.997196	0.995404	0.993555	0.995817	0.993561	1	0.99778	0.997625	1	0.994667	0.997149	0.989214	0.999413	0.989446	0.999423
I2106	0.944919	0.984696	0.99527	0.928	0.933673	0.969031	0.955983	0.941176	0.977155	0.996491	0.971275	0.954717	0.963836	0.952079	0.979343	0.939117	0.95277	0.97533	0.98741	0.966636	0.971963	0.98207	0.928118	0.993317	1	0.979466	0.998579	0.949861	0.975385	0.987971	1	0.99627	0.996256	0.976119	0.994077	0.987185	0.994274	0.989483	0.993911	1	0.993696	0.988391	1	0.996855	0.982912	0.99472	0.991505	0.984228	0.994037
I2107	0.908532	0.890846	0.881994	0.969019	0.923077	0.897266	0.950834	0.913349	0.841971	0.95112	0.998689	0.987261	0.868574	0.898416	0.925525	0.942063	0.918044	0.88106	0.789074	0.918176	0.984227	0.782794	0.99096	0.933483	0.879365	0.909091	0.908741	0.920354	0.979284	0.900308	0.91557	0.885919	0.896854	0.957162	0.884331	0.907872	0.933778	0.856241	0.885714	0.888401	0.892363	0.889518	0.892457	0.973282	0.92268	0.852395	0.884574	0.980588	0.873606
I2108	0.977258	0.949402	0.979859	0.901007	0.982055	0.940262	0.988024	0.977376	0.935361	0.988142	0.895887	0.962963	0.962064	0.868888	0.915063	0.818907	0.97278	0.965758	0.982746	0.971072	0.989214	0.954464	0.969399	0.998783	0.995833	0.991525	0.99351	0.994828	0.998168	0.990558	0.992335	0.991801	0.991648	0.984556	0.973258	0.991834	0.995585	0.991837	0.974353	0.997538	0.983215	0.952348	0.989622	0.966605	0.975112	0.980784	0.989299	0.998395	0.995785
I2109	0.950973	0.916223	0.928248	0.968635	0.991055	0.911815	0.994345	0.963918	0.892388	0.957965	1	0.983796	0.889764	0.871078	0.985704	0.956311	0.970732	0.986385	0.931196	0.905166	0.981513	0.938501	0.957869	0.972631	0.975717	0.922018	0.960942	0.872624	0.989837	0.912969	0.956562	0.947057	0.925458	0.985052	0.944915	0.921582	0.96759	0.931034	0.939194	0.972314	0.955544	0.965768	0.966997	0.923711	0.97158	0.942292	0.932782	0.971909	0.934924
I2110	0.98835	0.991057	0.984089	0.988996	0.997372	0.98383	0.997159	1	0.986622	0.978062	0.998167	0.99211	0.983352	0.988539	0.984645	0.979861	0.985158	0.991007	0.9791	0.994318	0.997599	0.966777	0.995556	0.994178	0.998625	0.983176	0.989884	0.991367	1	0.989796	0.989927	0.985598	0.993202	0.974359	0.989016	0.987065	0.996901	0.98567	0.983844	0.993103	0.988463	0.991628	0.988275	0.986949	0.984264	0.992321	0.991445	0.996335	0.993996
I2111	0.991935	0.99422	1	0.96807	0.988935	0.989696	0.996997	0.958005	0.9902	0.988212	1	0.906183	0.998866	0.980854	0.99004	0.982442	0.994231	0.988827	0.996301	0.986248	1	0.993139	1	0.999097	1	1	1	0.996956	1	0.999354	1	0.998099	1	1	0.995929	1	1	1	0.994369	0.996435	0.989501	0.988941	1	0.993043	0.994679	0.994026	1	0.999382	1
I2112	0.975678	0.995998	0.999217	0.997389	0.97	0.99108	0.991925	0.934498	0.987546	0.989761	0.99823	0.974359	0.991309	0.980488	0.975948	0.977444	0.96419	0.975673	0.982143	0.956164	1	0.974256	0.98364	0.999112	0.997323	0.99798	0.995784	0.997275	0.996997	0.99874	0.999501	0.99567	0.995534	1	0.997062	1	0.999561	1	0.997244	1	0.997718	1	1	0.996933	0.997784	0.990657	0.999396	0.995774	0.999407
I2113	0.97797	0.969641	0.997096	0.944215	0.994012	1	1	0.993939	1	1	0.992492	0.989305	0.992168	0.986561	1	0.998695	0.993935	0.985218	0.998362	0.99229	0.992551	1	0.988423	0.981729	0.995283	0.993289	0.985231	0.869658	0.990783	0.997631	1	1	1	0.985533	1	0.98232	1	0.972762	0.997912	1	1	1	1	1	0.887285	1	1	0.996586	1
I2114	1	1	1	0.960894	1	1	0.994228	0.926471	1	1	1	1	1	0.979783	1	0.998437	0.998126	1	0.987215	1	0.997567	1	0.995444	0.999551	0.98615	1	1	1	0.99026	1	0.997475	0.991203	1	0.807309	1	1	0.999556	1	0.992735	0.979112	1	1	0.992159	1	0.990218	1	1	0.997548	1
I2115	0.998182	0.996838	0.998452	0.994981	1	1	1	0.99182	1	1	0.994832	0.996534	0.997863	0.998636	0.998201	0.995591	0.994774	0.988156	0.998239	0.998224	1	1	1	0.999118	0.984262	1	1	1	0.968436	1	1	1	1	0.931937	1	0.998428	0.996949	1	0.998907	0.965854	0.999435	0.999187	1	1	1	0.999421	0.999402	0.999402	0.999412
[truncated: 86 more columns]

## Sheet: S8
Supplementary Table 8: Virome Hellinger distance matrix.
	I1672	I1673	I1674	I1675	I1676	I1677	I1678	I1679	I1680	I1681	I1682	I1683	I1684	I1685	I1686	I1687	I1688	I1689	I1690	I1691	I1692	I1693	I1694	I1898	I1899	I1900	I1901	I1902	I1903	I1904	I1905	I1906	I1907	I1908	I1909	I1910	I1911	I1912	I1913	I1914	I1915	I1916	I1918	I1919	I1920	I1922	I1923	I1924	I1925
I1672	0	1.34193	1.31883	1.41005	1.38582	1.24624	1.41421	1.41004	1.34716	1.36511	1.36611	1.37023	1.34553	1.40281	1.34373	1.38588	1.33393	1.37999	1.30174	1.34118	1.35245	1.33051	1.31994	1.34234	1.40223	1.34064	1.35073	1.23625	1.39612	1.35927	1.36148	1.38004	1.3052	1.41421	1.26305	1.20527	1.37866	1.25871	1.34845	1.35674	1.36525	1.37147	1.33015	1.41312	1.39304	1.33389	1.31561	1.40197	1.35791
I1673	1.34193	0	1.26678	1.34379	1.38742	1.27395	1.39488	1.41258	1.28452	1.38544	1.39513	1.40796	1.35709	1.32598	1.32732	1.34749	1.38811	1.18258	1.27845	1.3544	1.39339	1.2812	1.402	1.30849	1.37861	1.38862	1.37893	1.39845	1.40644	1.33159	1.33012	1.30569	1.32967	1.41421	1.28834	1.30946	1.36525	1.33096	1.3077	1.34219	1.28377	1.26771	1.3237	1.39831	1.32843	1.28615	1.29364	1.40102	1.29089
I1674	1.31883	1.26678	0	1.40495	1.40785	1.2981	1.39428	1.41343	1.25542	1.38766	1.40617	1.39906	1.31159	1.36148	1.31805	1.36092	1.35263	1.37088	1.25992	1.36538	1.40817	1.2909	1.39983	1.28687	1.34033	1.39007	1.3492	1.39742	1.4025	1.30605	1.2737	1.27476	1.25936	1.40564	1.30471	1.2796	1.35944	1.26555	1.29734	1.34681	1.25247	1.28628	1.29045	1.36708	1.33495	1.25963	1.274	1.40903	1.26049
I1675	1.41005	1.34379	1.40495	0	1.4083	1.36069	1.40833	1.31941	1.36537	1.41097	1.38568	1.40297	1.39929	1.31692	1.4097	1.31263	1.41302	1.40374	1.37388	1.40904	1.41421	1.40993	1.40579	1.41106	1.41421	1.41421	1.27408	1.41421	1.41421	1.41051	1.41	1.38866	1.4083	1.31667	1.40564	1.4108	1.41421	1.41421	1.3912	1.3857	1.4135	1.35903	1.39206	1.41279	1.11947	1.40707	1.40955	1.40471	1.41269
I1676	1.38582	1.38742	1.40785	1.4083	0	1.40254	1.39008	1.35573	1.40904	1.41059	1.38082	1.38049	1.36797	1.40264	1.4116	1.39908	1.35182	1.35818	1.40857	1.38272	1.37764	1.38384	1.32688	1.40442	1.40887	1.36022	1.41297	1.38034	1.40309	1.38196	1.40942	1.40086	1.31551	1.41421	1.38972	1.38961	1.40842	1.39847	1.38633	1.4119	1.39442	1.40437	1.40441	1.41287	1.4042	1.40812	1.38699	1.33781	1.40548
I1677	1.24624	1.27395	1.2981	1.36069	1.40254	0	1.40402	1.39918	1.26655	1.36996	1.41322	1.4113	1.33706	1.33553	1.32374	1.26055	1.3866	1.3465	1.24799	1.31566	1.41421	1.2826	1.40318	1.31495	1.33952	1.4061	1.33792	1.41237	1.41066	1.32666	1.31615	1.3044	1.2629	1.41421	1.23692	1.29385	1.36247	1.27403	1.3255	1.34274	1.28145	1.30557	1.29056	1.40674	1.32044	1.23386	1.25946	1.41095	1.29206
I1678	1.41421	1.39488	1.39428	1.40833	1.39008	1.40402	0	1.41421	1.40935	1.40945	1.40082	1.40225	1.40629	1.4098	1.41092	1.40859	1.40926	1.39369	1.40577	1.40781	1.41142	1.39146	1.40436	1.39792	1.40645	1.39375	1.40939	1.41421	1.4053	1.40541	1.41213	1.40698	1.40851	1.41421	1.4129	1.39253	1.37193	1.40728	1.39506	1.40591	1.40815	1.40592	1.40723	1.40535	1.40423	1.4104	1.36085	1.41058	1.36884
I1679	1.41004	1.41258	1.41343	1.31941	1.35573	1.39918	1.41421	0	1.40949	1.41421	1.3957	1.4108	1.3859	1.35618	1.4066	1.40744	1.38225	1.41011	1.32278	1.40902	1.41421	1.40734	1.36473	1.41216	1.39005	1.41244	1.39388	1.40636	1.36827	1.40593	1.40732	1.36164	1.3916	1.20958	1.41421	1.40946	1.40534	1.40746	1.37074	1.36614	1.40189	1.41095	1.36366	1.40626	1.35824	1.39813	1.40238	1.37518	1.41356
I1680	1.34716	1.28452	1.25542	1.36537	1.40904	1.26655	1.40935	1.40949	0	1.38452	1.4106	1.41087	1.33127	1.30165	1.34621	1.27585	1.36728	1.37428	1.29981	1.3299	1.4125	1.29692	1.40843	1.31029	1.35194	1.40129	1.36291	1.39798	1.4136	1.30633	1.3016	1.27784	1.32225	1.41421	1.28877	1.29483	1.34868	1.25937	1.30559	1.34032	1.2926	1.27904	1.28011	1.36507	1.34413	1.26092	1.26272	1.40544	1.30563
I1681	1.36511	1.38544	1.38766	1.41097	1.41059	1.36996	1.40945	1.41421	1.38452	0	1.41421	1.39739	1.39596	1.39704	1.38743	1.38424	1.41273	1.40141	1.39082	1.37357	1.40916	1.37151	1.40952	1.40012	1.38997	1.41058	1.4023	1.39713	1.41421	1.40159	1.39753	1.39429	1.36264	1.41421	1.38707	1.3968	1.40684	1.39586	1.40198	1.40928	1.40821	1.4073	1.40058	1.41421	1.4017	1.38432	1.36993	1.41334	1.38314
I1682	1.36611	1.39513	1.40617	1.38568	1.38082	1.41322	1.40082	1.3957	1.4106	1.41421	0	1.33883	1.37496	1.41064	1.41302	1.39403	1.32605	1.39383	1.41421	1.37105	1.30062	1.41312	1.27418	1.39444	1.4136	1.31208	1.41421	1.34657	1.36727	1.37548	1.41421	1.41375	1.41081	1.41421	1.41421	1.3899	1.33224	1.39173	1.39865	1.41361	1.41021	1.41108	1.41421	1.41421	1.41293	1.41421	1.41421	1.38509	1.41421
I1683	1.37023	1.40796	1.39906	1.40297	1.38049	1.4113	1.40225	1.4108	1.41087	1.39739	1.33883	0	1.38678	1.39957	1.4066	1.39335	1.35191	1.39649	1.41323	1.37521	1.35377	1.40498	1.33165	1.40326	1.41421	1.35415	1.4125	1.36086	1.38879	1.38991	1.41421	1.41188	1.41241	1.40715	1.41202	1.39577	1.408	1.39626	1.40096	1.41421	1.38953	1.41248	1.41421	1.41095	1.41421	1.41228	1.41421	1.39554	1.4102
I1684	1.34553	1.35709	1.31159	1.39929	1.36797	1.33706	1.40629	1.3859	1.33127	1.39596	1.37496	1.38678	0	1.28325	1.35435	1.34416	1.34618	1.36098	1.25295	1.31776	1.35899	1.36892	1.32573	1.33866	1.37906	1.32275	1.3811	1.33412	1.39677	1.31504	1.35034	1.3357	1.27855	1.38274	1.33013	1.31511	1.32585	1.26028	1.31957	1.34703	1.29307	1.3051	1.31586	1.39268	1.38201	1.32091	1.35199	1.38176	1.22584
I1685	1.40281	1.32598	1.36148	1.31692	1.40264	1.33553	1.4098	1.35618	1.30165	1.39704	1.41064	1.39957	1.28325	0	1.35508	1.27776	1.37726	1.3962	1.34149	1.36999	1.41152	1.34781	1.39795	1.37429	1.40687	1.39295	1.41351	1.38332	1.4038	1.36809	1.37337	1.36991	1.34202	1.28972	1.36527	1.38689	1.38615	1.36086	1.36147	1.38602	1.38988	1.36362	1.38093	1.24504	1.36928	1.36832	1.35849	1.39403	1.34879
I1686	1.34373	1.32732	1.31805	1.4097	1.4116	1.32374	1.41092	1.4066	1.34621	1.38743	1.41302	1.4066	1.35435	1.35508	0	1.34809	1.37455	1.37547	1.33073	1.37875	1.41421	1.32019	1.41421	1.37582	1.37096	1.40783	1.38998	1.40926	1.41421	1.36232	1.36531	1.34196	1.37475	1.3934	1.31664	1.35363	1.39111	1.36098	1.38045	1.33498	1.37393	1.37898	1.36801	1.38938	1.35926	1.3376	1.34745	1.41137	1.37153
I1687	1.38588	1.34749	1.36092	1.31263	1.39908	1.26055	1.40859	1.40744	1.27585	1.38424	1.39403	1.39335	1.34416	1.27776	1.34809	0	1.35075	1.37124	1.36106	1.37701	1.40831	1.36239	1.4126	1.40075	1.39649	1.40979	1.3967	1.41421	1.41421	1.3883	1.38259	1.38083	1.39083	1.36444	1.37579	1.37998	1.40473	1.40194	1.38675	1.40639	1.38674	1.3349	1.38288	1.38376	1.38195	1.38966	1.38754	1.41421	1.38974
I1688	1.33393	1.38811	1.35263	1.41302	1.35182	1.3866	1.40926	1.38225	1.36728	1.41273	1.32605	1.35191	1.34618	1.37726	1.37455	1.35075	0	1.38973	1.38287	1.26465	1.33836	1.38417	1.29475	1.36653	1.39321	1.33279	1.40451	1.3263	1.39101	1.36714	1.36929	1.37227	1.36956	1.38023	1.3864	1.35049	1.38628	1.34633	1.3613	1.39046	1.33819	1.39012	1.37849	1.39763	1.38926	1.36838	1.37637	1.39231	1.37683
I1689	1.37999	1.18258	1.37088	1.40374	1.35818	1.3465	1.39369	1.41011	1.37428	1.40141	1.39383	1.39649	1.36098	1.3962	1.37547	1.37124	1.38973	0	1.33265	1.37234	1.38362	1.32454	1.4069	1.36293	1.39662	1.36748	1.39175	1.38596	1.41075	1.39912	1.38392	1.38339	1.36965	1.41421	1.33299	1.36387	1.38472	1.36142	1.34306	1.38413	1.3681	1.38338	1.37466	1.40922	1.39544	1.35648	1.34109	1.4036	1.36509
I1690	1.30174	1.27845	1.25992	1.37388	1.40857	1.24799	1.40577	1.32278	1.29981	1.39082	1.41421	1.41323	1.25295	1.34149	1.33073	1.36106	1.38287	1.33265	0	1.34384	1.41004	1.26154	1.41171	1.31355	1.32329	1.3821	1.37671	1.38313	1.41421	1.32829	1.2748	1.28895	1.24478	1.34591	1.31926	1.30849	1.33705	1.23724	1.26264	1.28807	1.23085	1.29119	1.24779	1.41086	1.35368	1.24408	1.29037	1.3976	1.22425
I1691	1.34118	1.3544	1.36538	1.40904	1.38272	1.31566	1.40781	1.40902	1.3299	1.37357	1.37105	1.37521	1.31776	1.36999	1.37875	1.37701	1.26465	1.37234	1.34384	0	1.37165	1.33964	1.35776	1.35915	1.39379	1.36404	1.40282	1.3547	1.40075	1.36569	1.36322	1.33984	1.33246	1.41421	1.33974	1.3282	1.38074	1.3283	1.35701	1.37489	1.37361	1.35347	1.35575	1.40908	1.37767	1.34885	1.33924	1.40139	1.36322
I1692	1.35245	1.39339	1.40817	1.41421	1.37764	1.41421	1.41142	1.41421	1.4125	1.40916	1.30062	1.35377	1.35899	1.41152	1.41421	1.40831	1.33836	1.38362	1.41004	1.37165	0	1.41285	1.24504	1.36663	1.41259	1.22987	1.41421	1.3337	1.37744	1.37062	1.41311	1.41123	1.4068	1.41421	1.41421	1.38077	1.37997	1.38676	1.3923	1.41421	1.41092	1.4131	1.41374	1.41421	1.41421	1.4131	1.41237	1.36599	1.41182
I1693	1.33051	1.2812	1.2909	1.40993	1.38384	1.2826	1.39146	1.40734	1.29692	1.37151	1.41312	1.40498	1.36892	1.34781	1.32019	1.36239	1.38417	1.32454	1.26154	1.33964	1.41285	0	1.40242	1.34033	1.37455	1.37894	1.38388	1.40361	1.41276	1.35552	1.33974	1.33368	1.2663	1.41421	1.30295	1.35467	1.38516	1.32685	1.32784	1.33758	1.32547	1.33799	1.339	1.37886	1.39335	1.31526	1.30319	1.39717	1.28354
I1694	1.31994	1.402	1.39983	1.40579	1.32688	1.40318	1.40436	1.36473	1.40843	1.40952	1.27418	1.33165	1.32573	1.39795	1.41421	1.4126	1.29475	1.4069	1.41171	1.35776	1.24504	1.40242	0	1.3932	1.41421	1.25201	1.4036	1.31003	1.36237	1.35305	1.41421	1.41421	1.38683	1.41421	1.40503	1.36696	1.39701	1.37372	1.38707	1.41286	1.40049	1.41421	1.40989	1.41054	1.4063	1.41359	1.40437	1.3392	1.41351
I1898	1.34234	1.30849	1.28687	1.41106	1.40442	1.31495	1.39792	1.41216	1.31029	1.40012	1.39444	1.40326	1.33866	1.37429	1.37582	1.40075	1.36653	1.36293	1.31355	1.35915	1.36663	1.34033	1.3932	0	1.36885	1.38128	1.36902	1.36566	1.40647	1.29761	1.29114	1.30069	1.3418	1.41421	1.28618	1.27397	1.34138	1.28037	1.29831	1.35257	1.26677	1.28901	1.28747	1.39967	1.36129	1.29746	1.31779	1.36995	1.29345
I1899	1.40223	1.37861	1.34033	1.41421	1.40887	1.33952	1.40645	1.39005	1.35194	1.38997	1.4136	1.41421	1.37906	1.40687	1.37096	1.39649	1.39321	1.39662	1.32329	1.39379	1.41259	1.37455	1.41421	1.36885	0	1.40804	1.37246	1.40912	1.39658	1.34021	1.30638	1.30242	1.36658	1.39694	1.37187	1.37356	1.37326	1.34202	1.35445	1.37571	1.32482	1.34416	1.32086	1.40549	1.39419	1.33326	1.35685	1.41354	1.33206
I1900	1.34064	1.38862	1.39007	1.41421	1.36022	1.4061	1.39375	1.41244	1.40129	1.41058	1.31208	1.35415	1.32275	1.39295	1.40783	1.40979	1.33279	1.36748	1.3821	1.36404	1.22987	1.37894	1.25201	1.38128	1.40804	0	1.40234	1.31674	1.37751	1.33179	1.40132	1.40381	1.38844	1.40658	1.40434	1.33961	1.38685	1.36602	1.35259	1.40987	1.39669	1.40227	1.38275	1.40151	1.39414	1.40271	1.37366	1.39036	1.39299
I1901	1.35073	1.37893	1.3492	1.27408	1.41297	1.33792	1.40939	1.39388	1.36291	1.4023	1.41421	1.4125	1.3811	1.41351	1.38998	1.3967	1.40451	1.39175	1.37671	1.40282	1.41421	1.38388	1.4036	1.36902	1.37246	1.40234	0	1.4088	1.4128	1.36325	1.34387	1.31468	1.36063	1.41421	1.34358	1.33961	1.36587	1.34905	1.35612	1.38708	1.35386	1.36319	1.32658	1.4045	1.30681	1.35063	1.33394	1.40557	1.36929
I1902	1.23625	1.39845	1.39742	1.41421	1.38034	1.41237	1.41421	1.40636	1.39798	1.39713	1.34657	1.36086	1.33412	1.38332	1.40926	1.41421	1.3263	1.38596	1.38313	1.3547	1.3337	1.40361	1.31003	1.36566	1.40912	1.31674	1.4088	0	1.39081	1.37238	1.39549	1.40262	1.37398	1.41421	1.40946	1.25231	1.38898	1.22644	1.38472	1.41202	1.39429	1.40519	1.40511	1.4102	1.41036	1.40655	1.40894	1.39205	1.38695
I1903	1.39612	1.40644	1.4025	1.41421	1.40309	1.41066	1.4053	1.36827	1.4136	1.41421	1.36727	1.38879	1.39677	1.4038	1.41421	1.41421	1.39101	1.41075	1.41421	1.40075	1.37744	1.41276	1.36237	1.40647	1.39658	1.37751	1.4128	1.39081	0	1.35534	1.41277	1.40853	1.41248	1.41421	1.41336	1.40479	1.3952	1.40291	1.39895	1.41421	1.41037	1.41306	1.41307	1.40972	1.41421	1.40685	1.41101	1.40017	1.40652
I1904	1.35927	1.33159	1.30605	1.41051	1.38196	1.32666	1.40541	1.40593	1.30633	1.40159	1.37548	1.38991	1.31504	1.36809	1.36232	1.3883	1.36714	1.39912	1.32829	1.36569	1.37062	1.35552	1.35305	1.29761	1.34021	1.33179	1.36325	1.37238	1.35534	0	1.21361	1.24899	1.29327	1.41421	1.30905	1.279	1.32546	1.26223	1.21827	1.35684	1.23772	1.29691	1.24089	1.4041	1.33769	1.29825	1.27504	1.39948	1.28645
I1905	1.36148	1.33012	1.2737	1.41	1.40942	1.31615	1.41213	1.40732	1.3016	1.39753	1.41421	1.41421	1.35034	1.37337	1.36531	1.38259	1.36929	1.38392	1.2748	1.36322	1.41311	1.33974	1.41421	1.29114	1.30638	1.40132	1.34387	1.39549	1.41277	1.21361	0	1.23217	1.28249	1.40626	1.2933	1.30416	1.31718	1.26836	1.25796	1.32257	1.22318	1.25732	1.20586	1.40796	1.32175	1.25964	1.2648	1.40984	1.26467
I1906	1.38004	1.30569	1.27476	1.38866	1.40086	1.3044	1.40698	1.36164	1.27784	1.39429	1.41375	1.41188	1.3357	1.36991	1.34196	1.38083	1.37227	1.38339	1.28895	1.33984	1.41123	1.33368	1.41421	1.30069	1.30242	1.40381	1.31468	1.40262	1.40853	1.24899	1.23217	0	1.29484	1.3631	1.26979	1.29023	1.3197	1.22341	1.27082	1.28725	1.2252	1.28213	1.23808	1.40699	1.3079	1.23945	1.26	1.4103	1.24247
I1907	1.3052	1.32967	1.25936	1.4083	1.31551	1.2629	1.40851	1.3916	1.32225	1.36264	1.41081	1.41241	1.27855	1.34202	1.37475	1.39083	1.36956	1.36965	1.24478	1.33246	1.4068	1.2663	1.38683	1.3418	1.36658	1.38844	1.36063	1.37398	1.41248	1.29327	1.28249	1.29484	0	1.41421	1.26175	1.28472	1.33826	1.22539	1.30236	1.35093	1.27523	1.33982	1.22393	1.4052	1.35939	1.26423	1.27477	1.38405	1.23427
I1908	1.41421	1.41421	1.40564	1.31667	1.41421	1.41421	1.41421	1.20958	1.41421	1.41421	1.41421	1.40715	1.38274	1.28972	1.3934	1.36444	1.38023	1.41421	1.34591	1.41421	1.41421	1.41421	1.41421	1.41421	1.39694	1.40658	1.41421	1.41421	1.41421	1.41421	1.40626	1.3631	1.41421	0	1.41199	1.41421	1.41421	1.41421	1.37683	1.36222	1.40531	1.41421	1.36852	1.33736	1.36737	1.41297	1.41421	1.41421	1.41421
I1909	1.26305	1.28834	1.30471	1.40564	1.38972	1.23692	1.4129	1.41421	1.28877	1.38707	1.41421	1.41202	1.33013	1.36527	1.31664	1.37579	1.3864	1.33299	1.31926	1.33974	1.41421	1.30295	1.40503	1.28618	1.37187	1.40434	1.34358	1.40946	1.41336	1.30905	1.2933	1.26979	1.26175	1.41199	0	1.2498	1.34752	1.22942	1.31124	1.31708	1.27159	1.28161	1.2477	1.40504	1.33686	1.30034	1.23985	1.41165	1.28851
I1910	1.20527	1.30946	1.2796	1.4108	1.38961	1.29385	1.39253	1.40946	1.29483	1.3968	1.3899	1.39577	1.31511	1.38689	1.35363	1.37998	1.35049	1.36387	1.30849	1.3282	1.38077	1.35467	1.36696	1.27397	1.37356	1.33961	1.33961	1.25231	1.40479	1.279	1.30416	1.29023	1.28472	1.41421	1.2498	0	1.34735	1.21779	1.22791	1.32482	1.29273	1.29137	1.25631	1.40921	1.35161	1.30753	1.2528	1.40457	1.28369
I1911	1.37866	1.36525	1.35944	1.41421	1.40842	1.36247	1.37193	1.40534	1.34868	1.40684	1.33224	1.408	1.32585	1.38615	1.39111	1.40473	1.38628	1.38472	1.33705	1.38074	1.37997	1.38516	1.39701	1.34138	1.37326	1.38685	1.36587	1.38898	1.3952	1.32546	1.31718	1.3197	1.33826	1.41421	1.34752	1.34735	0	1.29431	1.3336	1.37661	1.31567	1.34205	1.31591	1.4118	1.38072	1.32396	1.34025	1.38151	1.31422
I1912	1.25871	1.33096	1.26555	1.41421	1.39847	1.27403	1.40728	1.40746	1.25937	1.39586	1.39173	1.39626	1.26028	1.36086	1.36098	1.40194	1.34633	1.36142	1.23724	1.3283	1.38676	1.32685	1.37372	1.28037	1.34202	1.36602	1.34905	1.22644	1.40291	1.26223	1.26836	1.22341	1.22539	1.41421	1.22942	1.21779	1.29431	0	1.25229	1.30765	1.24877	1.29771	1.2225	1.3914	1.33084	1.2553	1.20961	1.39822	1.26508
I1913	1.34845	1.3077	1.29734	1.3912	1.38633	1.3255	1.39506	1.37074	1.30559	1.40198	1.39865	1.40096	1.31957	1.36147	1.38045	1.38675	1.3613	1.34306	1.26264	1.35701	1.3923	1.32784	1.38707	1.29831	1.35445	1.35259	1.35612	1.38472	1.39895	1.21827	1.25796	1.27082	1.30236	1.37683	1.31124	1.22791	1.3336	1.25229	0	1.32143	1.21956	1.27888	1.21744	1.38506	1.36027	1.26827	1.26544	1.41005	1.27934
I1914	1.35674	1.34219	1.34681	1.3857	1.4119	1.34274	1.40591	1.36614	1.34032	1.40928	1.41361	1.41421	1.34703	1.38602	1.33498	1.40639	1.39046	1.38413	1.28807	1.37489	1.41421	1.33758	1.41286	1.35257	1.37571	1.40987	1.38708	1.41202	1.41421	1.35684	1.32257	1.28725	1.35093	1.36222	1.31708	1.32482	1.37661	1.30765	1.32143	0	1.30844	1.34868	1.27708	1.40297	1.31101	1.27421	1.31037	1.41329	1.29012
I1915	1.36525	1.28377	1.25247	1.4135	1.39442	1.28145	1.40815	1.40189	1.2926	1.40821	1.41021	1.38953	1.29307	1.38988	1.37393	1.38674	1.33819	1.3681	1.23085	1.37361	1.41092	1.32547	1.40049	1.26677	1.32482	1.39669	1.35386	1.39429	1.41037	1.23772	1.22318	1.2252	1.27523	1.40531	1.27159	1.29273	1.31567	1.24877	1.21956	1.30844	0	1.2329	1.14005	1.40541	1.31852	1.23767	1.27019	1.40577	1.17942
I1916	1.37147	1.26771	1.28628	1.35903	1.40437	1.30557	1.40592	1.41095	1.27904	1.4073	1.41108	1.41248	1.3051	1.36362	1.37898	1.3349	1.39012	1.38338	1.29119	1.35347	1.4131	1.33799	1.41421	1.28901	1.34416	1.40227	1.36319	1.40519	1.41306	1.29691	1.25732	1.28213	1.33982	1.41421	1.28161	1.29137	1.34205	1.29771	1.27888	1.34868	1.2329	0	1.27464	1.40773	1.33402	1.28929	1.33487	1.41248	1.25539
I1918	1.33015	1.3237	1.29045	1.39206	1.40441	1.29056	1.40723	1.36366	1.28011	1.40058	1.41421	1.41421	1.31586	1.38093	1.36801	1.38288	1.37849	1.37466	1.24779	1.35575	1.41374	1.339	1.40989	1.28747	1.32086	1.38275	1.32658	1.40511	1.41307	1.24089	1.20586	1.23808	1.22393	1.36852	1.2477	1.25631	1.31591	1.2225	1.21744	1.27708	1.14005	1.27464	0	1.39515	1.29052	1.25861	1.20175	1.41253	1.24429
I1919	1.41312	1.39831	1.36708	1.41279	1.41287	1.40674	1.40535	1.40626	1.36507	1.41421	1.41421	1.41095	1.39268	1.24504	1.38938	1.38376	1.39763	1.40922	1.41086	1.40908	1.41421	1.37886	1.41054	1.39967	1.40549	1.40151	1.4045	1.4102	1.40972	1.4041	1.40796	1.40699	1.4052	1.33736	1.40504	1.40921	1.4118	1.3914	1.38506	1.40297	1.40541	1.40773	1.39515	0	1.40675	1.39683	1.37436	1.40806	1.40418
I1920	1.39304	1.32843	1.33495	1.11947	1.4042	1.32044	1.40423	1.35824	1.34413	1.4017	1.41293	1.41421	1.38201	1.36928	1.35926	1.38195	1.38926	1.39544	1.35368	1.37767	1.41421	1.39335	1.4063	1.36129	1.39419	1.39414	1.30681	1.41036	1.41421	1.33769	1.32175	1.3079	1.35939	1.36737	1.33686	1.35161	1.38072	1.33084	1.36027	1.31101	1.31852	1.33402	1.29052	1.40675	0	1.33841	1.32371	1.40901	1.33853
I1922	1.33389	1.28615	1.25963	1.40707	1.40812	1.23386	1.4104	1.39813	1.26092	1.38432	1.41421	1.41228	1.32091	1.36832	1.3376	1.38966	1.36838	1.35648	1.24408	1.34885	1.4131	1.31526	1.41359	1.29746	1.33326	1.40271	1.35063	1.40655	1.40685	1.29825	1.25964	1.23945	1.26423	1.41297	1.30034	1.30753	1.32396	1.2553	1.26827	1.27421	1.23767	1.28929	1.25861	1.39683	1.33841	0	1.24319	1.40802	1.19551
I1923	1.31561	1.29364	1.274	1.40955	1.38699	1.25946	1.36085	1.40238	1.26272	1.36993	1.41421	1.41421	1.35199	1.35849	1.34745	1.38754	1.37637	1.34109	1.29037	1.33924	1.41237	1.30319	1.40437	1.31779	1.35685	1.37366	1.33394	1.40894	1.41101	1.27504	1.2648	1.26	1.27477	1.41421	1.23985	1.2528	1.34025	1.20961	1.26544	1.31037	1.27019	1.33487	1.20175	1.37436	1.32371	1.24319	0	1.40677	1.27629
I1924	1.40197	1.40102	1.40903	1.40471	1.33781	1.41095	1.41058	1.37518	1.40544	1.41334	1.38509	1.39554	1.38176	1.39403	1.41137	1.41421	1.39231	1.4036	1.3976	1.40139	1.36599	1.39717	1.3392	1.36995	1.41354	1.39036	1.40557	1.39205	1.40017	1.39948	1.40984	1.4103	1.38405	1.41421	1.41165	1.40457	1.38151	1.39822	1.41005	1.41329	1.40577	1.41248	1.41253	1.40806	1.40901	1.40802	1.40677	0	1.39601
I1925	1.35791	1.29089	1.26049	1.41269	1.40548	1.29206	1.36884	1.41356	1.30563	1.38314	1.41421	1.4102	1.22584	1.34879	1.37153	1.38974	1.37683	1.36509	1.22425	1.36322	1.41182	1.28354	1.41351	1.29345	1.33206	1.39299	1.36929	1.38695	1.40652	1.28645	1.26467	1.24247	1.23427	1.41421	1.28851	1.28369	1.31422	1.26508	1.27934	1.29012	1.17942	1.25539	1.24429	1.40418	1.33853	1.19551	1.27629	1.39601	0
I1926	1.39401	1.35023	1.31439	1.41421	1.40898	1.3643	1.41095	1.41421	1.33568	1.40983	1.41421	1.4136	1.3729	1.38778	1.38093	1.40103	1.37655	1.39376	1.34298	1.39494	1.41355	1.36418	1.41421	1.32207	1.34184	1.4013	1.38588	1.40612	1.41421	1.3175	1.26611	1.28421	1.32135	1.39851	1.30579	1.32926	1.35961	1.32123	1.30955	1.34786	1.25821	1.3061	1.29496	1.39929	1.34332	1.22326	1.27727	1.40869	1.27317
I1927	1.39795	1.38962	1.38136	1.37521	1.39672	1.39351	1.41421	1.35049	1.38809	1.41421	1.41192	1.41421	1.39531	1.38201	1.38066	1.41041	1.40702	1.39019	1.38555	1.39784	1.41421	1.38771	1.41421	1.39365	1.39836	1.41421	1.40962	1.41274	1.41421	1.39805	1.3935	1.3665	1.40766	1.34667	1.36661	1.39663	1.40614	1.38561	1.38832	1.35091	1.40354	1.39919	1.38666	1.39554	1.37681	1.24466	1.28234	1.40937	1.35718
I1928	1.36374	1.25986	1.30355	1.41313	1.39076	1.33703	1.40083	1.41184	1.28697	1.3985	1.39957	1.41044	1.27382	1.34235	1.39686	1.38485	1.37805	1.30651	1.24918	1.37454	1.40696	1.33597	1.41282	1.30055	1.35745	1.37216	1.36186	1.38745	1.41063	1.26699	1.29384	1.2663	1.26555	1.41065	1.33734	1.28567	1.33169	1.26029	1.24643	1.36128	1.24292	1.29278	1.23941	1.38874	1.33987	1.26628	1.24543	1.39665	1.24453
I1929	1.36539	1.31345	1.29678	1.41281	1.41208	1.3141	1.40655	1.41421	1.2896	1.39001	1.41297	1.41421	1.3353	1.36214	1.34746	1.40132	1.3924	1.39928	1.24046	1.35315	1.41047	1.34311	1.39951	1.31443	1.32137	1.39581	1.36872	1.40182	1.41201	1.25087	1.26907	1.25912	1.32229	1.41313	1.3204	1.30864	1.31144	1.24451	1.30541	1.3024	1.28285	1.29319	1.2741	1.38921	1.32326	1.19863	1.254	1.40078	1.25405
I1930	1.41064	1.41421	1.41278	1.3762	1.40485	1.40065	1.40429	1.39795	1.41102	1.41421	1.41421	1.39413	1.40597	1.40499	1.40311	1.38883	1.40501	1.41313	1.41421	1.41149	1.41421	1.41078	1.41421	1.40112	1.41236	1.41253	1.35965	1.40349	1.41421	1.41421	1.41421	1.41421	1.40942	1.39494	1.41421	1.41421	1.41421	1.41374	1.41421	1.4124	1.4101	1.41421	1.413	1.40575	1.39235	1.41421	1.41421	1.38951	1.41358
I1931	1.41421	1.40221	1.41355	1.22405	1.41421	1.41116	1.41421	1.40279	1.41238	1.41421	1.41421	1.41421	1.41335	1.41024	1.41421	1.41306	1.41421	1.41297	1.40991	1.41421	1.41421	1.41302	1.41421	1.40918	1.41307	1.41251	1.21236	1.41421	1.41421	1.4133	1.41224	1.4108	1.41421	1.40102	1.4129	1.41282	1.41341	1.41421	1.41124	1.40951	1.41322	1.41301	1.4106	1.41311	1.2209	1.39333	1.39779	1.41005	1.40485
I1932	1.35876	1.30163	1.25317	1.41421	1.39082	1.30265	1.39731	1.41088	1.22523	1.39286	1.41421	1.41163	1.31575	1.34772	1.33176	1.3818	1.36965	1.36473	1.27056	1.35117	1.41309	1.28992	1.41284	1.28915	1.34591	1.37165	1.3591	1.39423	1.4077	1.28243	1.24937	1.22634	1.26771	1.40605	1.26431	1.27742	1.33976	1.24503	1.22318	1.31248	1.24903	1.28757	1.27046	1.37781	1.33377	1.21041	1.20045	1.40733	1.23468
I1933	1.33535	1.34094	1.26311	1.40958	1.38891	1.35035	1.40665	1.40491	1.29291	1.40498	1.37592	1.38608	1.28997	1.37038	1.3852	1.39389	1.35386	1.38641	1.23571	1.34954	1.37281	1.35483	1.35271	1.31362	1.34663	1.3472	1.34803	1.37611	1.33724	1.22292	1.28172	1.26742	1.27227	1.41318	1.34462	1.28884	1.3151	1.27342	1.29344	1.32759	1.27167	1.28528	1.26587	1.41123	1.35988	1.24782	1.2611	1.39988	1.2833
I1934	1.38067	1.32189	1.27698	1.40938	1.40831	1.31937	1.40688	1.41295	1.29099	1.40478	1.41421	1.41347	1.32222	1.36736	1.38202	1.3946	1.37	1.38813	1.27464	1.35744	1.41354	1.35512	1.41146	1.30952	1.34449	1.39274	1.39143	1.38713	1.41136	1.26827	1.26407	1.25286	1.276	1.41421	1.28771	1.28346	1.34639	1.25601	1.27822	1.3526	1.23003	1.32058	1.25451	1.38851	1.35088	1.20449	1.2182	1.40379	1.23661
I1935	1.34803	1.31043	1.26648	1.41004	1.37824	1.28094	1.40758	1.39055	1.30746	1.38134	1.4011	1.40337	1.29209	1.34613	1.33278	1.37024	1.36952	1.37696	1.27009	1.34838	1.39415	1.29668	1.37131	1.33408	1.30701	1.37779	1.3692	1.3725	1.40479	1.2693	1.26777	1.25357	1.25505	1.41421	1.28573	1.31437	1.34135	1.2607	1.28633	1.33247	1.29021	1.31922	1.28019	1.39608	1.3644	1.19256	1.26123	1.38883	1.22433
I1936	1.40208	1.40671	1.41103	1.41421	1.39931	1.41421	1.39012	1.40729	1.41357	1.41421	1.3898	1.27356	1.40559	1.40761	1.41207	1.40896	1.39157	1.40468	1.41402	1.40734	1.36983	1.41421	1.38294	1.39104	1.41109	1.38729	1.41421	1.4006	1.3876	1.40496	1.41421	1.41404	1.4139	1.40134	1.41421	1.40688	1.36992	1.40906	1.41027	1.41397	1.41052	1.41421	1.41421	1.40932	1.41368	1.41421	1.41421	1.33999	1.40505
I1937	1.20041	1.40575	1.4085	1.41421	1.39897	1.41176	1.41421	1.4078	1.40907	1.41	1.37456	1.3894	1.37733	1.40389	1.40319	1.41241	1.37464	1.39401	1.40563	1.38703	1.37125	1.40629	1.35704	1.35752	1.40861	1.35667	1.41421	0.924489	1.39887	1.39418	1.41355	1.41421	1.40466	1.41421	1.41421	1.20723	1.40727	1.29605	1.40028	1.41421	1.41421	1.41421	1.41421	1.41421	1.41059	1.41253	1.41352	1.40354	1.40521
I1938	1.39505	1.36173	1.35264	1.39501	1.41082	1.38108	1.41117	1.37472	1.35288	1.40837	1.41421	1.41421	1.37327	1.34883	1.40318	1.39599	1.39968	1.41378	1.37119	1.37404	1.41421	1.37579	1.41099	1.37473	1.38591	1.41299	1.40475	1.40839	1.41421	1.37006	1.3489	1.35496	1.38597	1.37293	1.38821	1.38172	1.39334	1.34202	1.35508	1.36197	1.38249	1.38132	1.37111	1.34661	1.38656	1.24221	1.23585	1.40894	1.34193
I1939	1.37717	1.32661	1.29914	1.36358	1.40327	1.32828	1.40928	1.41146	1.31357	1.41076	1.41421	1.41339	1.35662	1.34073	1.39026	1.34353	1.36823	1.36449	1.33424	1.39466	1.40958	1.30444	1.41147	1.32842	1.36485	1.39798	1.38189	1.40683	1.41352	1.26556	1.28836	1.26986	1.28869	1.41421	1.26246	1.33257	1.3533	1.28531	1.2798	1.37262	1.28102	1.24278	1.31373	1.40655	1.34707	1.27438	1.29725	1.40653	1.25408
I1940	1.36739	1.31865	1.25917	1.41191	1.39552	1.2951	1.40692	1.3989	1.28946	1.3988	1.41421	1.41421	1.34417	1.36698	1.36789	1.38846	1.37515	1.38898	1.29181	1.35555	1.41211	1.33059	1.40964	1.30503	1.3297	1.40398	1.37157	1.40971	1.40619	1.30224	1.27518	1.21145	1.31741	1.40783	1.29353	1.31806	1.33868	1.23271	1.26637	1.35366	1.25889	1.29529	1.25941	1.40023	1.34332	1.20928	1.20717	1.4057	1.21334
I1941	1.37445	1.38576	1.38316	1.34208	1.40574	1.36103	1.41064	1.35691	1.37538	1.40299	1.34964	1.39705	1.39656	1.36562	1.40308	1.27782	1.40289	1.39574	1.37365	1.4098	1.4114	1.39847	1.40586	1.39103	1.41013	1.41211	1.39116	1.41421	1.41356	1.40112	1.39822	1.38448	1.37934	1.34564	1.37803	1.38806	1.40701	1.38495	1.3643	1.39036	1.39692	1.38139	1.37716	1.40731	1.37882	1.37482	1.36716	1.41334	1.39192
I1942	1.30944	1.34596	1.30381	1.39596	1.37274	1.31491	1.3958	1.35386	1.29289	1.38124	1.40617	1.41338	1.3212	1.37333	1.36536	1.40226	1.37814	1.33704	1.26855	1.33503	1.41264	1.30427	1.39346	1.33861	1.34745	1.36886	1.36826	1.3965	1.40614	1.29797	1.30014	1.3035	1.28077	1.37877	1.29381	1.26743	1.36357	1.28819	1.25377	1.3315	1.26843	1.29366	1.25683	1.38152	1.37039	1.16732	1.19126	1.40401	1.24878
I1943	1.31747	1.31188	1.26199	1.41325	1.3985	1.26061	1.39726	1.4127	1.23318	1.39758	1.41421	1.41326	1.28679	1.37501	1.34552	1.36634	1.36322	1.3696	1.25509	1.3715	1.41323	1.34063	1.40815	1.26922	1.34252	1.37697	1.31356	1.39743	1.40859	1.22835	1.23516	1.21005	1.28211	1.41421	1.26636	1.22737	1.32403	1.21671	1.22375	1.32569	1.22869	1.27401	1.2221	1.40717	1.31874	1.17698	1.18213	1.40452	1.21224
I1944	1.35436	1.29542	1.30524	1.39725	1.40885	1.32522	1.40938	1.40487	1.32087	1.4035	1.41025	1.41343	1.36783	1.387	1.36568	1.39956	1.385	1.3794	1.3339	1.37202	1.4085	1.3377	1.4082	1.32645	1.35156	1.38665	1.36736	1.40493	1.34176	1.33103	1.30225	1.29164	1.32063	1.41421	1.30996	1.33935	1.37143	1.30608	1.29418	1.32405	1.2751	1.31581	1.29081	1.39658	1.34699	1.1977	1.23997	1.40696	1.26438
I2029	1.41421	1.41421	1.40965	1.33158	1.41239	1.41421	1.41421	1.22789	1.41226	1.41421	1.41421	1.41068	1.39416	1.3228	1.40298	1.39601	1.39745	1.41421	1.34994	1.41283	1.41421	1.4115	1.41421	1.41357	1.38986	1.40805	1.41097	1.40775	1.40664	1.41358	1.40727	1.36966	1.4096	0.950078	1.41421	1.41032	1.41204	1.40836	1.38342	1.37065	1.40896	1.41421	1.37553	1.35606	1.37477	1.41341	1.41356	1.41201	1.41143
I2030	1.38905	1.37313	1.38729	1.3738	1.40828	1.38553	1.41172	1.38863	1.39003	1.3955	1.41223	1.40338	1.38463	1.34436	1.40096	1.40883	1.40123	1.39184	1.38474	1.38647	1.40893	1.36449	1.40745	1.39708	1.39953	1.39791	1.40935	1.40263	1.40891	1.39999	1.40188	1.39139	1.3871	1.37946	1.4044	1.39102	1.40722	1.39951	1.38763	1.39759	1.40518	1.40889	1.39862	1.3997	1.31188	1.38936	1.38062	1.40803	1.38978
I2031	1.39136	1.36773	1.32845	1.39321	1.39734	1.37101	1.40706	1.34869	1.3462	1.40032	1.41367	1.41421	1.35369	1.29939	1.39064	1.40841	1.39268	1.38552	1.35357	1.35853	1.41291	1.34316	1.39285	1.39071	1.38766	1.39609	1.38948	1.40314	1.40118	1.3785	1.3692	1.36603	1.33708	1.38051	1.38584	1.36004	1.39461	1.34955	1.34155	1.39237	1.37573	1.39375	1.35611	1.34002	1.38463	1.37317	1.3286	1.39884	1.36911
I2032	1.39281	1.3676	1.33189	1.40743	1.40652	1.358	1.4086	1.41351	1.3426	1.40308	1.41421	1.41371	1.35445	1.29386	1.37972	1.41139	1.40258	1.39954	1.38361	1.38058	1.41337	1.36034	1.40519	1.38605	1.40443	1.38912	1.39707	1.39679	1.40707	1.3551	1.37206	1.37774	1.33723	1.41421	1.38543	1.35362	1.39097	1.36745	1.35482	1.39257	1.38348	1.38944	1.37536	1.33807	1.39264	1.36156	1.33851	1.40727	1.37214
I2033	1.38335	1.36155	1.35349	1.40727	1.40185	1.36811	1.40756	1.4137	1.33087	1.40544	1.39807	1.40209	1.33353	1.30019	1.38158	1.41007	1.38732	1.38891	1.36937	1.35277	1.39338	1.35428	1.37615	1.37998	1.40383	1.35971	1.40258	1.37497	1.40346	1.36201	1.37351	1.37166	1.34094	1.41421	1.38279	1.34047	1.38836	1.35594	1.34109	1.40221	1.38115	1.39468	1.3672	1.33	1.3854	1.3614	1.33885	1.39976	1.36095
I2034	1.39616	1.36236	1.35649	1.41254	1.40458	1.36589	1.40947	1.41153	1.32708	1.40209	1.41421	1.41347	1.36468	1.32118	1.37744	1.40254	1.40712	1.39208	1.38204	1.37926	1.41329	1.34935	1.40094	1.39182	1.39422	1.37933	1.40104	1.40444	1.40489	1.36449	1.38227	1.37717	1.35248	1.40701	1.38511	1.36291	1.39581	1.36209	1.34765	1.40188	1.38673	1.3978	1.37932	1.34192	1.38764	1.36936	1.32332	1.40515	1.37249
I2035	1.41421	1.40954	1.40711	1.41421	1.41421	1.41421	1.41421	1.41421	1.40798	1.41421	1.41421	1.41421	1.41421	1.41176	1.40721	1.41421	1.41421	1.41421	1.40978	1.41282	1.41421	1.41357	1.41107	1.39819	1.41421	1.37514	1.41421	1.41421	1.41421	1.41421	1.41228	1.41266	1.4121	1.41421	1.41099	1.40948	1.41421	1.41089	1.41232	1.41179	1.41313	1.41135	1.41244	1.41421	1.39724	1.40997	1.38333	1.41421	1.40773
I2036	1.39481	1.34125	1.34725	1.39597	1.40427	1.35908	1.40631	1.41421	1.32424	1.3952	1.41421	1.41421	1.34497	1.28074	1.38306	1.40846	1.39926	1.38012	1.36715	1.371	1.41206	1.33196	1.40246	1.38923	1.39035	1.38306	1.40077	1.39712	1.40834	1.36663	1.37624	1.37247	1.33059	1.41131	1.39011	1.36138	1.39037	1.35853	1.35126	1.38637	1.38861	1.39324	1.37955	1.3184	1.38336	1.36112	1.32515	1.40176	1.36348
I2037	1.38357	1.35552	1.3403	1.41016	1.40666	1.35605	1.40875	1.41363	1.34356	1.39803	1.41421	1.41421	1.34678	1.31117	1.38031	1.41064	1.39766	1.39435	1.36723	1.37757	1.4129	1.35291	1.40394	1.38604	1.39391	1.39061	1.38052	1.394	1.40904	1.35748	1.3675	1.3681	1.33441	1.41421	1.37899	1.34766	1.38584	1.3517	1.35015	1.39371	1.37767	1.39013	1.36588	1.33975	1.39121	1.36249	1.32601	1.40457	1.36547
I2038	1.3846	1.36409	1.35452	1.38597	1.40536	1.35799	1.40755	1.38698	1.34053	1.40517	1.41421	1.41372	1.36996	1.31628	1.37905	1.41016	1.4024	1.39117	1.35735	1.37024	1.41208	1.36078	1.40643	1.38608	1.39989	1.38746	1.39341	1.4018	1.40831	1.36513	1.38139	1.35874	1.34681	1.38647	1.37855	1.36375	1.39502	1.35917	1.35021	1.39159	1.39281	1.39447	1.36001	1.34367	1.37705	1.37171	1.33308	1.40688	1.37526
I2040	1.40517	1.39918	1.40165	1.38272	1.41042	1.39757	1.41066	1.34918	1.40122	1.3929	1.40313	1.40646	1.38873	1.35408	1.399	1.3923	1.39862	1.39177	1.38557	1.40529	1.41421	1.40808	1.41031	1.40723	1.40576	1.41112	1.40833	1.41291	1.41295	1.40032	1.40871	1.38998	1.40747	1.25003	1.40486	1.40112	1.39174	1.40301	1.37928	1.35337	1.38993	1.40609	1.37863	1.36479	1.38917	1.40195	1.39648	1.41305	1.40515
I2041	1.3698	1.40298	1.41002	1.41239	1.37635	1.41378	1.39841	1.37979	1.40875	1.40735	1.31185	1.38269	1.38165	1.40757	1.41311	1.41144	1.35961	1.4025	1.41348	1.39239	1.33215	1.4118	1.32237	1.37222	1.40856	1.35444	1.41267	1.35865	1.37272	1.39352	1.40725	1.41355	1.40777	1.41152	1.41421	1.38672	1.34536	1.3947	1.40138	1.41275	1.40528	1.41421	1.41119	1.40672	1.41114	1.41019	1.41085	1.20058	1.40767
I2042	1.41421	1.41101	1.40965	1.33704	1.41421	1.41421	1.41421	1.32083	1.40991	1.41421	1.41421	1.40474	1.41187	1.3729	1.41243	1.41157	1.41014	1.412	1.38287	1.41282	1.41421	1.41421	1.41249	1.40041	1.40602	1.41283	1.38761	1.41421	1.41421	1.41421	1.41064	1.38941	1.4136	1.24712	1.4134	1.41421	1.41421	1.41359	1.39744	1.39033	1.41421	1.41421	1.39321	1.39618	1.37784	1.41421	1.41421	1.40222	1.41375
I2043	1.38246	1.393	1.39453	1.40494	1.40331	1.38732	1.40209	1.41421	1.39687	1.41421	1.40909	1.41007	1.39034	1.40649	1.3634	1.41079	1.40198	1.40119	1.36004	1.36251	1.40717	1.40689	1.4052	1.38764	1.34893	1.40411	1.40298	1.40467	1.4109	1.39767	1.39487	1.38605	1.40963	1.40822	1.40142	1.39008	1.38669	1.371	1.38327	1.40424	1.36989	1.3929	1.39147	1.41184	1.39906	1.37995	1.40655	1.41331	1.38584
I2044	1.39138	1.38344	1.41266	1.34157	1.41177	1.41421	1.41421	1.41244	1.41421	1.41421	1.40107	1.40536	1.40599	1.41237	1.41371	1.4127	1.40048	1.40906	1.41421	1.40469	1.39935	1.41421	1.39513	1.3979	1.41301	1.39777	1.40789	1.31793	1.40835	1.40883	1.41421	1.41421	1.41421	1.41421	1.41421	1.39537	1.41421	1.38518	1.40933	1.41421	1.41421	1.41421	1.41421	1.41421	1.26982	1.41421	1.41421	1.41245	1.41421
I2045	1.40844	1.39573	1.39161	1.37268	1.39009	1.38932	1.39633	1.37828	1.37508	1.39161	1.40941	1.40113	1.3542	1.3434	1.38784	1.33767	1.37784	1.40271	1.39253	1.40414	1.41421	1.39326	1.38837	1.40827	1.41421	1.40822	1.41219	1.41067	1.41421	1.3985	1.41102	1.40239	1.39542	1.36932	1.39297	1.40304	1.40882	1.38735	1.4052	1.41344	1.38701	1.39902	1.39764	1.39491	1.3921	1.39999	1.40838	1.39931	1.39423
I2046	1.40885	1.41293	1.40612	1.36681	1.41421	1.41132	1.40787	1.30843	1.40085	1.41421	1.41421	1.40435	1.37864	1.36896	1.4108	1.41421	1.39937	1.40882	1.34919	1.41327	1.41421	1.40783	1.41421	1.41387	1.39267	1.40304	1.40875	1.39902	1.37573	1.39955	1.40689	1.38659	1.3876	1.20321	1.41421	1.39715	1.40338	1.39337	1.3802	1.38553	1.40104	1.41421	1.38003	1.41421	1.39085	1.40681	1.40583	1.40683	1.38786
I2047	1.40691	1.40521	1.37727	1.40984	1.40744	1.37108	1.40694	1.39951	1.36714	1.41241	1.41421	1.41421	1.37129	1.39587	1.41035	1.40932	1.39696	1.39795	1.36572	1.40815	1.41421	1.39149	1.41023	1.38494	1.38936	1.4007	1.39266	1.39792	1.41421	1.39279	1.38979	1.38271	1.36471	1.40211	1.37929	1.34681	1.3853	1.36319	1.37554	1.41004	1.38625	1.38784	1.3528	1.41421	1.38524	1.39754	1.37148	1.40767	1.38972
I2048	1.378	1.41209	1.40331	1.41056	1.39484	1.40738	1.41131	1.40955	1.40742	1.408	1.35999	1.37599	1.37815	1.40882	1.4074	1.40852	1.26324	1.40579	1.40872	1.28643	1.36644	1.40759	1.35702	1.39737	1.41302	1.35247	1.41353	1.36691	1.39111	1.39077	1.41338	1.41178	1.41381	1.40147	1.4136	1.3907	1.4003	1.39113	1.3997	1.40845	1.41027	1.41153	1.41319	1.40134	1.40602	1.39945	1.3911	1.35557	1.40754
I2049	1.2881	1.30424	1.29103	1.39112	1.38664	1.28947	1.36803	1.41015	1.27616	1.37672	1.38828	1.38743	1.31882	1.37356	1.32679	1.36149	1.35807	1.33671	1.28614	1.3666	1.38753	1.30647	1.37388	1.3158	1.33803	1.34378	1.33272	1.37164	1.39761	1.29506	1.29837	1.30253	1.31486	1.40783	1.26768	1.24854	1.3548	1.24458	1.25635	1.32657	1.29786	1.31502	1.21504	1.38921	1.34112	1.28798	1.24153	1.40986	1.29678
I2050	1.30374	1.30879	1.28753	1.41299	1.39398	1.27212	1.40524	1.41421	1.31151	1.35741	1.41421	1.41421	1.32575	1.36769	1.37769	1.39143	1.40065	1.38169	1.26647	1.37017	1.41204	1.32376	1.3923	1.33232	1.35616	1.39807	1.35478	1.4132	1.40176	1.31018	1.30366	1.34722	1.26977	1.41294	1.30507	1.29636	1.36548	1.30145	1.31048	1.37481	1.27673	1.29671	1.24361	1.40027	1.37977	1.31192	1.26004	1.41226	1.28935
I2052	1.38746	1.3957	1.39342	1.41421	1.40092	1.38332	1.41142	1.40408	1.38964	1.41302	1.40739	1.40929	1.39792	1.38895	1.37623	1.3847	1.39668	1.37487	1.38501	1.37688	1.41238	1.37525	1.41421	1.40213	1.40924	1.41336	1.40685	1.41421	1.41421	1.39847	1.40062	1.4014	1.3978	1.40347	1.38514	1.38987	1.39735	1.38829	1.38326	1.37618	1.40624	1.39289	1.38622	1.41241	1.41147	1.38943	1.4038	1.41297	1.4058
I2053	1.37254	1.31863	1.25205	1.40498	1.40013	1.29587	1.38484	1.39693	1.27438	1.39108	1.41421	1.40889	1.33933	1.38929	1.36389	1.38395	1.38243	1.37154	1.2956	1.36447	1.41322	1.3025	1.41313	1.28839	1.33166	1.38432	1.34855	1.41294	1.41231	1.28551	1.27773	1.21776	1.30184	1.40634	1.2969	1.3011	1.34576	1.26018	1.2698	1.32841	1.27679	1.3044	1.29253	1.39049	1.30929	1.25404	1.2979	1.41179	1.27789
I2054	1.33691	1.32011	1.26659	1.41153	1.40036	1.30206	1.40116	1.41177	1.29373	1.3772	1.41421	1.40922	1.32259	1.36731	1.38375	1.39304	1.36492	1.36594	1.31364	1.34406	1.41376	1.31931	1.40285	1.30215	1.30934	1.3829	1.34806	1.40785	1.41289	1.23562	1.21709	1.26169	1.26905	1.41421	1.27821	1.25326	1.31907	1.22852	1.2206	1.3512	1.26024	1.28798	1.22395	1.40712	1.36737	1.25601	1.27476	1.40778	1.2447
I2055	1.32537	1.27228	1.21959	1.41373	1.40189	1.27507	1.40181	1.39835	1.25163	1.40241	1.40047	1.40288	1.33368	1.36797	1.3412	1.38455	1.33282	1.38936	1.2618	1.33752	1.39282	1.29483	1.38612	1.23083	1.3447	1.37705	1.34519	1.37081	1.39902	1.26548	1.25162	1.27035	1.2674	1.41421	1.21805	1.23604	1.34046	1.2206	1.25677	1.31022	1.21536	1.24376	1.22665	1.39089	1.32722	1.21847	1.27573	1.40622	1.24325
I2056	1.37913	1.3228	1.30241	1.40493	1.39942	1.31393	1.39954	1.39295	1.28361	1.40779	1.41421	1.41421	1.35067	1.38617	1.37638	1.38682	1.36588	1.39205	1.28458	1.37603	1.41303	1.34544	1.41141	1.30379	1.3414	1.39458	1.38254	1.41049	1.40692	1.27722	1.2544	1.22398	1.29193	1.35221	1.30649	1.28939	1.32336	1.26176	1.23668	1.32851	1.24488	1.28399	1.24938	1.39424	1.3345	1.25422	1.28415	1.41167	1.26038
I2057	1.33601	1.33945	1.28163	1.41421	1.39541	1.34477	1.411	1.41332	1.32643	1.38789	1.35183	1.38422	1.34567	1.38707	1.36981	1.40291	1.26203	1.39808	1.34829	1.28632	1.36018	1.34602	1.3369	1.32834	1.35959	1.35282	1.36175	1.36912	1.39432	1.28724	1.30665	1.29479	1.30212	1.41294	1.349	1.34909	1.36014	1.30047	1.32107	1.36286	1.32647	1.35296	1.28469	1.40681	1.38508	1.29956	1.30894	1.40309	1.29948
I2058	1.39606	1.34059	1.34413	1.41421	1.41043	1.38617	1.40519	1.41208	1.37298	1.41309	1.41421	1.41421	1.37712	1.40259	1.40373	1.40606	1.40013	1.40798	1.3392	1.40531	1.41421	1.38533	1.41421	1.37656	1.38834	1.40294	1.40457	1.4133	1.41421	1.35037	1.31771	1.3671	1.34227	1.41255	1.37994	1.36538	1.3728	1.32724	1.30008	1.3916	1.33306	1.33652	1.32292	1.4111	1.37365	1.36884	1.35801	1.41392	1.38595
I2059	1.32955	1.30417	1.2683	1.41028	1.36424	1.32843	1.3944	1.3891	1.31698	1.39602	1.38348	1.39158	1.31008	1.38878	1.39106	1.38363	1.32447	1.35642	1.2803	1.36336	1.37569	1.29889	1.34291	1.3019	1.33291	1.34743	1.34861	1.34642	1.40056	1.28274	1.28499	1.27626	1.28409	1.41421	1.34639	1.29112	1.36442	1.30871	1.28836	1.36037	1.23415	1.30121	1.25125	1.40551	1.3756	1.27804	1.29884	1.39482	1.236
I2060	1.36477	1.30075	1.30714	1.35072	1.37747	1.26927	1.41107	1.35889	1.25668	1.37423	1.41421	1.40837	1.31242	1.32193	1.37632	1.32435	1.3921	1.37082	1.2548	1.33651	1.41295	1.34317	1.41421	1.28177	1.33425	1.40151	1.38373	1.38962	1.4091	1.30744	1.25524	1.26782	1.27978	1.35886	1.29573	1.34322	1.3289	1.24922	1.29407	1.30995	1.26654	1.26805	1.25173	1.40209	1.32856	1.23835	1.31492	1.40253	1.23047
I2063	1.41421	1.40027	1.38854	1.383	1.41068	1.38431	1.41421	1.41421	1.38559	1.407	1.41421	1.41421	1.34294	1.37972	1.39294	1.35742	1.41421	1.41134	1.41421	1.40686	1.41076	1.4092	1.41421	1.41421	1.41421	1.41421	1.41421	1.41421	1.41421	1.41421	1.41421	1.41421	1.41421	1.41421	1.41073	1.41421	1.41421	1.41421	1.41421	1.41421	1.4134	1.394	1.41421	1.412	1.40855	1.41339	1.41421	1.41421	1.41325
I2064	1.32693	1.35346	1.33801	1.41068	1.39139	1.34702	1.39984	1.40714	1.34264	1.39093	1.39232	1.39487	1.35473	1.39929	1.37917	1.3962	1.37737	1.35574	1.30869	1.36041	1.37984	1.35369	1.3746	1.30399	1.37464	1.36067	1.37954	1.32294	1.40713	1.35792	1.36324	1.33548	1.34228	1.41421	1.34863	1.30532	1.37062	1.31309	1.3258	1.37135	1.34055	1.36413	1.33726	1.4124	1.33377	1.33265	1.34239	1.39984	1.33389
I2065	1.34778	1.34115	1.25881	1.38317	1.40214	1.30111	1.40481	1.40826	1.28081	1.36709	1.41366	1.40646	1.31198	1.36112	1.34189	1.34989	1.38318	1.36282	1.266	1.361	1.41049	1.30439	1.40611	1.32456	1.34416	1.40377	1.3688	1.40547	1.40354	1.31333	1.30559	1.27826	1.2964	1.41421	1.3202	1.31513	1.35818	1.27409	1.29814	1.28101	1.29564	1.29492	1.28129	1.40043	1.34038	1.27352	1.27969	1.40854	1.30665
I2066	1.37194	1.28912	1.25847	1.41421	1.36503	1.29694	1.40697	1.38593	1.30648	1.38029	1.41421	1.40648	1.32667	1.39508	1.34579	1.37943	1.38268	1.33336	1.24847	1.33348	1.41359	1.26715	1.39046	1.29267	1.35506	1.40699	1.35486	1.40954	1.41347	1.34318	1.30011	1.27416	1.25106	1.41421	1.2574	1.31823	1.36183	1.2727	1.26904	1.3113	1.2518	1.31058	1.26389	1.40692	1.34162	1.23092	1.29282	1.40207	1.26672
I2067	1.37332	1.40349	1.39214	1.37298	1.35014	1.38347	1.41421	1.22559	1.39437	1.41421	1.3684	1.39869	1.35137	1.38797	1.40212	1.40526	1.3595	1.40303	1.33604	1.38317	1.38093	1.40138	1.33811	1.38199	1.39468	1.38066	1.4016	1.35984	1.39621	1.38275	1.39767	1.38369	1.37468	1.3253	1.38109	1.36993	1.39449	1.35845	1.35036	1.35958	1.38884	1.40287	1.36216	1.40783	1.37972	1.39055	1.38067	1.3851	1.40513
I2068	1.29581	1.32192	1.32342	1.32256	1.4067	1.20131	1.41147	1.41078	1.21468	1.37216	1.41142	1.41421	1.35501	1.298	1.36046	1.26925	1.39304	1.38981	1.32566	1.35534	1.41421	1.29863	1.40139	1.34114	1.36627	1.4072	1.35419	1.41091	1.41341	1.35394	1.33324	1.34013	1.31127	1.41421	1.27859	1.30117	1.3716	1.28127	1.32213	1.32589	1.34233	1.30775	1.29729	1.40289	1.32609	1.27478	1.293	1.41267	1.3253
I2069	1.3482	1.30195	1.31029	1.39678	1.38548	1.29191	1.39686	1.40858	1.26456	1.3748	1.36312	1.38353	1.31291	1.37752	1.38302	1.37067	1.3464	1.35155	1.30997	1.3471	1.34984	1.32237	1.34719	1.3129	1.32285	1.33314	1.36299	1.37152	1.39622	1.2734	1.31273	1.29117	1.31236	1.41421	1.3255	1.29186	1.33105	1.26328	1.27621	1.36029	1.27757	1.32685	1.27232	1.3883	1.33777	1.25543	1.29675	1.40365	1.27819
I2070	1.34228	1.30338	1.26673	1.39525	1.38358	1.30868	1.40705	1.35304	1.25087	1.39443	1.38907	1.39126	1.3081	1.38097	1.33029	1.37941	1.33943	1.37876	1.2018	1.29768	1.38098	1.32543	1.35335	1.29573	1.31588	1.35766	1.33811	1.37051	1.40352	1.2666	1.24818	1.23846	1.28775	1.3769	1.30233	1.19575	1.31537	1.20249	1.23522	1.26459	1.23737	1.29644	1.23135	1.40623	1.3083	1.23866	1.26045	1.39675	1.22885
I2071	1.41421	1.39788	1.39308	1.41421	1.41421	1.37908	1.41421	1.41421	1.39285	1.41421	1.41421	1.41421	1.41421	1.41421	1.39663	1.4025	1.40969	1.41421	1.40647	1.41421	1.41421	1.39959	1.41421	1.40288	1.41063	1.41421	1.40398	1.41421	1.41421	1.40042	1.40451	1.39765	1.41421	1.41421	1.39437	1.40163	1.41228	1.39741	1.41229	1.39524	1.40961	1.40758	1.40299	1.41421	1.39928	1.39383	1.40127	1.41421	1.40884
I2072	1.33725	1.4033	1.40354	1.41421	1.08805	1.36732	1.40359	1.34976	1.3984	1.37911	1.40492	1.39886	1.34552	1.40064	1.38963	1.41264	1.38549	1.37643	1.39353	1.39146	1.40387	1.39536	1.36307	1.41002	1.40852	1.40473	1.37319	1.40708	1.40823	1.40315	1.40039	1.39303	1.322	1.41421	1.34474	1.36531	1.39718	1.36814	1.39591	1.39203	1.3885	1.3959	1.37624	1.41421	1.40016	1.39635	1.36289	1.35613	1.39383
I2073	1.41421	1.41421	1.41421	1.41421	1.41421	1.41421	1.41421	1.41421	1.41421	1.35877	1.41421	1.07173	1.41421	1.41421	1.41421	1.41421	1.41421	1.41421	1.41421	1.41421	1.41421	1.41421	1.41421	1.41421	1.41421	1.41421	1.41421	1.41421	1.41421	1.41421	1.41421	1.41421	1.41421	1.41421	1.41421	1.41421	1.41421	1.41421	1.41421	1.41421	1.37832	1.41421	1.41421	1.41421	1.41421	1.41421	1.41421	1.41421	1.41421
I2074	1.32605	1.33183	1.30079	1.37136	1.39771	1.28865	1.40807	1.40425	1.27696	1.38275	1.41421	1.41285	1.36152	1.36447	1.34894	1.34714	1.38138	1.36689	1.3542	1.37295	1.41421	1.33857	1.40807	1.33194	1.35642	1.3999	1.34927	1.39204	1.40634	1.33285	1.30465	1.32562	1.31172	1.41421	1.26156	1.3026	1.37572	1.27813	1.35067	1.33336	1.31163	1.28578	1.26568	1.40478	1.32754	1.30166	1.30944	1.40753	1.32047
I2091	1.40125	1.41421	1.41421	1.41421	1.41421	1.40964	1.41421	1.40173	1.40006	1.41421	1.41421	1.41421	1.41109	1.41228	1.39267	1.39877	1.4023	1.40383	1.39485	1.39836	1.41421	1.39536	1.41421	1.41421	1.35325	1.41421	1.4106	1.41061	1.40141	1.41273	1.41421	1.41308	1.41421	1.38403	1.41421	1.41421	1.41211	1.41341	1.41421	1.41421	1.41421	1.41421	1.41421	1.41421	1.41421	1.40491	1.41352	1.4138	1.41421
I2092	1.3509	1.41421	1.40914	1.41258	1.31863	1.41351	1.41421	1.33631	1.41323	1.41421	1.37359	1.38087	1.34964	1.41421	1.40885	1.41274	1.33785	1.40651	1.41298	1.37765	1.34787	1.41262	1.2945	1.39997	1.41421	1.35147	1.41421	1.34342	1.39487	1.39406	1.41421	1.41421	1.39094	1.41421	1.41062	1.38096	1.41319	1.38688	1.39609	1.41421	1.40499	1.41284	1.41421	1.41421	1.40731	1.41338	1.41421	1.37725	1.41421
I2093	1.40747	1.41421	1.41421	1.41421	1.41421	1.41106	1.41421	1.40743	1.40708	1.39321	1.41421	1.40131	1.41254	1.41269	1.39409	1.40182	1.40961	1.40745	1.40226	1.3894	1.41421	1.38813	1.41421	1.41421	1.41421	1.41421	1.41421	1.41421	1.41421	1.41421	1.41421	1.41326	1.41421	1.41421	1.41421	1.41421	1.41421	1.41421	1.41421	1.41421	1.41421	1.41421	1.41421	1.41421	1.41421	1.40885	1.41421	1.41421	1.41421
I2094	1.41077	1.41056	1.41421	1.14886	1.40851	1.39756	1.39668	1.29344	1.41004	1.41257	1.41421	1.40615	1.41328	1.36803	1.41421	1.40072	1.41097	1.41018	1.36986	1.41421	1.41421	1.41421	1.41421	1.41349	1.41421	1.41421	1.35527	1.41272	1.41421	1.41421	1.41014	1.38279	1.41288	1.29293	1.41421	1.41421	1.41421	1.41421	1.39256	1.38417	1.41421	1.40799	1.38695	1.41421	1.26673	1.41306	1.41038	1.41421	1.41275
I2095	1.37702	1.4119	1.41421	1.41421	1.37641	1.40921	1.41421	1.36072	1.40217	1.40575	1.41421	1.41262	1.39434	1.40986	1.39103	1.39209	1.38296	1.40065	1.39011	1.39693	1.41421	1.3846	1.37718	1.40357	1.41205	1.41421	1.41421	1.36866	1.41421	1.41421	1.41421	1.413	1.40031	1.40428	1.41421	1.36759	1.41421	1.40503	1.41421	1.41421	1.40593	1.41421	1.41421	1.41157	1.40805	1.405	1.41421	1.39964	1.41421
I2096	1.41163	1.41421	1.41367	1.41421	1.41251	1.41421	1.41421	1.4093	1.41421	1.41421	1.41191	1.41204	1.41262	1.41421	1.41421	1.41421	1.40995	1.41421	1.41421	1.41223	1.41107	1.41421	1.41018	1.41344	1.41015	1.41073	1.41421	1.41066	1.37017	1.40433	1.41421	1.41421	1.41421	1.41421	1.41421	1.41277	1.4137	1.41297	1.41317	1.41421	1.41421	1.41421	1.41421	1.41421	1.41421	1.41421	1.41421	1.41372	1.41421
I2097	1.36244	1.32837	1.24126	1.38616	1.39823	1.31444	1.39563	1.33838	1.31073	1.40471	1.41127	1.41332	1.32574	1.3854	1.35811	1.3759	1.37141	1.36892	1.29611	1.34337	1.41353	1.33699	1.40967	1.28051	1.34543	1.37876	1.33684	1.40766	1.40797	1.23879	1.19965	1.22796	1.27502	1.36019	1.2795	1.26037	1.33939	1.27723	1.24227	1.28436	1.26344	1.30215	1.258	1.40418	1.3002	1.26507	1.26318	1.41	1.24483
I2098	1.35247	1.33628	1.33235	1.39841	1.40731	1.29362	1.40709	1.39165	1.27823	1.38574	1.41421	1.41421	1.32243	1.38569	1.38615	1.40517	1.39511	1.38871	1.25939	1.35572	1.41421	1.38153	1.41251	1.3166	1.31091	1.40193	1.36962	1.41292	1.41421	1.33297	1.29838	1.26393	1.31019	1.38846	1.33378	1.33231	1.33067	1.26072	1.29882	1.30602	1.28786	1.28874	1.28653	1.40601	1.35277	1.23913	1.2824	1.40954	1.26584
I2099	1.35898	1.36351	1.41195	1.373	1.40684	1.41421	1.40243	1.4101	1.41421	1.41421	1.39085	1.39726	1.40652	1.41241	1.41169	1.41343	1.38284	1.36487	1.41332	1.40095	1.30095	1.41324	1.38921	1.30575	1.41088	1.37054	1.40971	1.30731	1.4082	1.40747	1.41421	1.41361	1.41342	1.41421	1.41378	1.34215	1.36086	1.38402	1.40915	1.41421	1.41421	1.41389	1.4136	1.41421	1.3882	1.4134	1.41351	1.35194	1.41069
I2100	1.38111	1.34817	1.34039	1.40766	1.37927	1.36312	1.40897	1.41322	1.32329	1.39274	1.37174	1.38438	1.26872	1.37862	1.37545	1.40137	1.35962	1.39745	1.31685	1.38149	1.36368	1.34631	1.34513	1.33418	1.36792	1.3348	1.38628	1.34809	1.39551	1.29655	1.32672	1.29857	1.29184	1.41421	1.32528	1.34952	1.34731	1.28218	1.31733	1.37733	1.30734	1.35111	1.30475	1.41267	1.3725	1.36426	1.33215	1.39513	1.31432
I2101	1.33259	1.27012	1.23919	1.41177	1.40146	1.27847	1.40598	1.41355	1.25685	1.39701	1.41421	1.41421	1.32799	1.37652	1.35574	1.39118	1.36523	1.36084	1.26461	1.34493	1.41367	1.29849	1.411	1.29046	1.34144	1.39071	1.33556	1.39659	1.41363	1.24904	1.24166	1.22947	1.2658	1.41421	1.27259	1.27218	1.32972	1.2334	1.26618	1.35308	1.24234	1.2705	1.25624	1.40365	1.36035	1.29167	1.26594	1.40992	1.26731
I2102	1.36994	1.3313	1.30791	1.41421	1.40063	1.32065	1.40785	1.40897	1.30364	1.40135	1.40685	1.41421	1.35944	1.38982	1.3562	1.39014	1.37588	1.38734	1.32067	1.38134	1.41188	1.3506	1.41421	1.31164	1.29715	1.40765	1.36167	1.40544	1.4055	1.28474	1.25373	1.26623	1.31977	1.35212	1.27561	1.3005	1.31033	1.26638	1.29175	1.28074	1.26291	1.28132	1.25443	1.40394	1.34127	1.26716	1.29334	1.41321	1.30857
I2103	1.38877	1.39532	1.40487	1.40867	1.3929	1.41058	1.4026	1.39718	1.41277	1.41291	1.36197	1.3866	1.39185	1.36684	1.40307	1.39648	1.37722	1.3942	1.41171	1.40244	1.34719	1.41197	1.37405	1.38022	1.41346	1.37443	1.41421	1.38844	1.40229	1.40173	1.41289	1.41175	1.40695	1.38026	1.41275	1.40223	1.36027	1.40306	1.40815	1.41387	1.40762	1.41327	1.41258	1.38773	1.35676	1.41105	1.41277	1.36112	1.4091
I2104	1.41133	1.38841	1.39547	1.28408	1.39523	1.40212	1.40543	1.34018	1.39964	1.41421	1.41421	1.41421	1.40171	1.38872	1.41278	1.3984	1.40293	1.40684	1.37239	1.40577	1.41421	1.40666	1.41421	1.3974	1.40084	1.40379	1.39671	1.41421	1.41421	1.39417	1.40399	1.38865	1.4061	1.3337	1.39681	1.38334	1.40457	1.39191	1.37658	1.38867	1.41158	1.39363	1.38188	1.41421	1.3421	1.41119	1.39329	1.40999	1.40425
I2105	1.37979	1.41421	1.40997	1.41125	1.4051	1.41102	1.41202	1.40689	1.40422	1.41421	1.37381	1.39027	1.39165	1.40803	1.40876	1.40184	1.2837	1.40778	1.40431	1.27742	1.37333	1.40752	1.36714	1.4023	1.41339	1.37208	1.41069	1.37309	1.39956	1.40104	1.41421	1.41421	1.41421	1.40296	1.41421	1.39792	1.41028	1.3992	1.40237	1.41421	1.41359	1.41256	1.41421	1.4107	1.41302	1.41007	1.41421	1.40747	1.41421
I2106	1.2968	1.40854	1.4078	1.39161	1.34713	1.40262	1.38885	1.37691	1.39885	1.40485	1.32312	1.35822	1.35144	1.3964	1.40203	1.37956	1.29932	1.4058	1.40929	1.36603	1.3285	1.398	1.26069	1.38421	1.41421	1.3242	1.41421	1.28387	1.39216	1.38179	1.41421	1.41421	1.39944	1.41421	1.41421	1.35556	1.40988	1.37041	1.39197	1.41421	1.40192	1.40255	1.41421	1.41281	1.4009	1.41174	1.40706	1.38112	1.40908
I2107	1.3866	1.35887	1.33041	1.35647	1.39809	1.35162	1.4018	1.27997	1.2858	1.38456	1.41421	1.41289	1.34063	1.33411	1.3575	1.39771	1.38065	1.31131	1.22529	1.35314	1.41247	1.25439	1.41421	1.35948	1.33907	1.37634	1.38945	1.39753	1.41421	1.35834	1.35752	1.27943	1.3535	1.29551	1.33538	1.3655	1.37056	1.27859	1.32211	1.31616	1.35467	1.34467	1.32033	1.41421	1.35435	1.29168	1.33377	1.40498	1.32121
I2108	1.41161	1.3493	1.40583	1.28613	1.41421	1.34412	1.40907	1.41421	1.31361	1.40266	1.3951	1.39947	1.37768	1.25484	1.3542	1.19308	1.40261	1.40317	1.41129	1.40079	1.40774	1.39586	1.39669	1.41369	1.41421	1.41252	1.41421	1.41421	1.41421	1.40947	1.41281	1.41355	1.41356	1.38174	1.39374	1.41421	1.41421	1.4114	1.40536	1.41421	1.40889	1.342	1.41155	1.39463	1.38471	1.4019	1.4123	1.41372	1.41383
I2109	1.39692	1.35851	1.38324	1.40445	1.41421	1.36592	1.41421	1.38711	1.31593	1.41272	1.41421	1.41421	1.31752	1.34117	1.41421	1.3914	1.40813	1.41018	1.3613	1.36321	1.41318	1.37284	1.40599	1.39823	1.40451	1.39646	1.39947	1.38572	1.41421	1.36506	1.38698	1.38341	1.35567	1.39131	1.3865	1.37643	1.38265	1.34809	1.38515	1.39944	1.38659	1.40165	1.40091	1.35589	1.40504	1.3902	1.37145	1.40769	1.35849
I2110	1.4126	1.41215	1.40632	1.41421	1.41421	1.40596	1.41421	1.41421	1.40572	1.41208	1.41421	1.41219	1.40995	1.40671	1.40791	1.405	1.40825	1.41281	1.40446	1.41421	1.41421	1.40048	1.41421	1.41245	1.41421	1.40952	1.41074	1.41421	1.41421	1.41114	1.40982	1.40615	1.41421	1.38817	1.40977	1.41015	1.41319	1.40921	1.40773	1.41339	1.40723	1.41163	1.40778	1.40272	1.39722	1.41012	1.41278	1.41147	1.41421
I2111	1.41421	1.41313	1.41421	1.40542	1.41421	1.41208	1.41421	1.4064	1.41075	1.41421	1.41421	1.25923	1.41258	1.41071	1.41166	1.41008	1.41421	1.41226	1.41421	1.41421	1.41421	1.41421	1.41421	1.41294	1.41421	1.41421	1.41421	1.41421	1.41421	1.41421	1.41421	1.41421	1.41421	1.41421	1.41293	1.41421	1.41421	1.41421	1.41132	1.4112	1.39229	1.40496	1.41421	1.4118	1.41285	1.41211	1.41421	1.41421	1.41421
I2112	1.41016	1.41421	1.41421	1.41253	1.39726	1.41184	1.41421	1.38672	1.40302	1.40399	1.41421	1.40793	1.40131	1.41354	1.40549	1.40782	1.38709	1.40656	1.40202	1.38472	1.41421	1.40067	1.39728	1.41421	1.41421	1.41421	1.4096	1.41421	1.41036	1.41421	1.41421	1.41376	1.4081	1.41421	1.41421	1.41421	1.41328	1.41421	1.41421	1.41421	1.41024	1.41421	1.41421	1.41123	1.41114	1.40951	1.41421	1.40667	1.41421
I2113	1.38067	1.33885	1.41219	1.18253	1.41101	1.41421	1.41421	1.41058	1.41421	1.41421	1.39594	1.40256	1.40364	1.4089	1.41421	1.41421	1.39751	1.39416	1.41421	1.40259	1.39583	1.41421	1.39042	1.40426	1.41421	1.39386	1.39528	1.255	1.40599	1.4075	1.41421	1.41421	1.41421	1.41421	1.41421	1.37584	1.41421	1.36562	1.40813	1.41421	1.41421	1.41421	1.41421	1.41421	1.2491	1.41421	1.41421	1.41163	1.41421
I2114	1.41421	1.41421	1.41421	1.36273	1.41421	1.41421	1.41421	1.30769	1.41421	1.41421	1.41421	1.41421	1.41421	1.38213	1.41421	1.41421	1.41219	1.41421	1.37792	1.41421	1.41421	1.41421	1.41243	1.41355	1.40046	1.41421	1.41421	1.41421	1.41048	1.41421	1.41025	1.387	1.41421	1.17258	1.41421	1.41421	1.41421	1.41421	1.39486	1.38675	1.41421	1.41421	1.38995	1.41421	1.38946	1.41421	1.41421	1.41268	1.41421
I2115	1.41421	1.41111	1.41421	1.41129	1.41421	1.41421	1.41421	1.4113	1.41421	1.41421	1.41421	1.41421	1.41421	1.41421	1.41421	1.41363	1.41421	1.40276	1.41421	1.41421	1.41421	1.41421	1.41421	1.41322	1.39897	1.41421	1.41421	1.41421	1.39885	1.41421	1.41421	1.41421	1.41421	1.33173	1.41421	1.41421	1.41323	1.41421	1.41222	1.38136	1.41385	1.41421	1.41421	1.41421	1.41421	1.41421	1.41421	1.41372	1.41297
[truncated: 86 more columns]

## Sheet: S9
Supplementary Table 9: PCoA coordinates (figures 1D, 2D, 2E).
Figure 1D: Weighted Bray-Curtis PCoA, controls only					Figure 2D: Weighted Bray-Curtis PCoA, cases only					Figure 2E: Weighted Bray-Curtis, controls and cases together
	Axis.1	Axis.2	Axis.3			Axis.1	Axis.2	Axis.3			Axis.1	Axis.2	Axis.3
I1672	0.533524	0.0567675	-0.0124909		I1673	-0.135685	-0.0243698	-0.0273225		I1672	0.513282	0.0886121	-0.0152963
I1675	-0.121786	0.290693	-0.0411619		I1674	-0.174296	0.0661722	-0.0371372		I1673	-0.0947848	0.0348915	0.00466808
I1676	-0.0282859	0.107459	-0.0125095		I1678	-0.0276504	-0.148103	-0.026327		I1674	-0.124289	0.158632	-0.00241974
I1677	-0.0656531	-0.128694	-0.0349877		I1680	-0.176654	0.0639994	-0.0435135		I1675	-0.0526285	-0.254051	0.0675555
I1679	-0.155062	0.166493	-0.173563		I1681	0.0264381	-0.170252	0.020435		I1676	0.0111999	-0.131715	0.0721332
I1685	-0.12441	0.0767148	0.0799577		I1682	0.321802	0.0809006	-0.0552606		I1677	-0.109565	0.0823484	0.0205737
I1686	-0.0497916	0.0310589	0.00192464		I1683	0.131002	-0.462763	-0.222501		I1678	-0.026751	-0.115472	0.0171276
I1687	-0.0786145	0.0945804	-0.0334554		I1684	0.193913	0.210769	0.194033		I1679	-0.0412746	-0.204972	0.191969
I1688	0.415938	0.0892168	-0.000778388		I1689	-0.0530905	-0.121979	0.02996		I1680	-0.129032	0.130286	-0.0206097
I1690	-0.142795	-0.103486	-0.162375		I1692	0.510322	0.18197	-0.16487		I1681	-0.0207333	-0.119402	0.00900745
I1691	0.197665	-0.00727002	0.0132706		I1693	-0.051809	-0.100638	0.0341311		I1682	0.32073	-0.0103556	-0.00265158
I1898	0.0424697	-0.151539	-0.0716577		I1694	0.336002	0.0626441	-0.0531004		I1683	0.00903525	-0.201866	0.0313904
I1901	-0.0847502	0.117799	-0.0345478		I1899	-0.0242314	-0.103519	0.00447052		I1684	0.237177	0.124638	0.0285037
I1902	0.516414	0.0923182	0.00823127		I1900	0.501469	0.194579	-0.166879		I1685	-0.0806994	-0.119387	-0.0752388
I1905	-0.068594	-0.268896	-0.0819343		I1903	0.0402535	-0.15231	-0.00304516		I1686	-0.0464935	-0.0730228	0.00720797
I1906	-0.133282	-0.204745	-0.165386		I1904	0.155017	0.249264	-0.108701		I1687	-0.0584232	-0.112819	0.0463154
I1907	-0.0508534	-0.190399	-0.00946915		I1909	-0.13952	0.00443484	-0.00185252		I1688	0.484381	0.0194167	-0.0259679
I1908	-0.102454	0.155122	-0.0505569		I1911	-0.0625833	0.00155249	-0.0396121		I1689	-0.0457367	-0.0678058	0.0247672
I1910	0.295545	-0.0992897	-0.0112178		I1916	-0.187306	0.0756683	-0.0817055		I1690	-0.129407	0.0531469	0.118381
I1912	0.30148	-0.231857	-0.0503708		I1923	-0.22156	0.0885984	-0.0543744		I1691	0.163836	0.0316089	-0.0207437
I1913	0.0870086	-0.252717	-0.028739		I1925	-0.189764	0.0557638	-0.0529424		I1692	0.502344	-0.00074956	-0.028263
I1914	-0.0821317	-0.0186521	-0.0686033		I1928	-0.191207	0.111191	-0.0476805		I1693	-0.0579238	-0.0354716	0.00677828
I1915	-0.0214975	-0.257344	-0.105229		I1929	-0.206759	0.144352	-0.0728447		I1694	0.28273	-0.0496322	-0.00501039
I1918	-0.0961563	-0.266903	-0.145322		I1933	0.0682403	0.255143	-0.0897875		I1898	-0.04581	0.142764	0.0506474
I1919	-0.0473951	0.115029	0.033467		I1936	0.0768322	-0.197374	-0.0187023		I1899	-0.0553323	-0.038312	0.0391899
I1920	-0.104891	0.154989	-0.0476846		I1939	-0.208669	0.09399	-0.104176		I1900	0.497718	0.0171681	-0.0369717
I1922	-0.0782826	-0.254059	-0.072835		I1940	-0.247884	0.142234	-0.0683005		I1901	-0.0614036	-0.105652	0.0460274
I1924	-0.0056803	0.144582	-0.00330519		I1942	-0.136226	0.10832	0.214553		I1902	0.481643	0.0544607	-0.0208394
I1926	-0.0765012	-0.142794	-0.0764029		I1943	-0.242442	0.174976	-0.0607233		I1903	-0.0107731	-0.126977	0.0121468
I1927	-0.112689	0.058157	-0.0708065		I1944	-0.197906	0.0819096	-0.0608034		I1904	0.197472	0.234323	-0.00681034
I1930	-0.0500875	0.14592	-0.00329909		I2034	-0.0520217	-0.0739155	-0.0322693		I1905	-0.138325	0.222924	0.046535
I1931	-0.0785975	0.237645	-0.0112834		I2063	0.0467542	-0.178897	0.0314295		I1906	-0.166384	0.162075	0.109824
I1932	-0.0837214	-0.281364	-0.024069		I2066	-0.0683689	0.0413374	0.260312		I1907	-0.103423	0.143888	0.00709647
I1934	-0.0504171	-0.229636	-0.0440803		I2067	0.100548	-0.0748451	0.545716		I1908	-0.0369927	-0.18804	0.0500122
I1935	-0.0292492	-0.139628	-0.0466856		I2070	0.249472	0.319633	0.0620595		I1909	-0.100113	0.0966531	0.0515956
I1937	0.186763	0.16897	-0.00889426		I2073	0.109885	-0.476034	-0.220957		I1910	0.172659	0.162612	-0.0129555
I1938	-0.0980403	-0.0276112	0.0512349		I2074	-0.122443	-0.0189114	-0.00537387		I1911	-0.0601681	0.0500728	0.0314435
I1941	-0.135502	0.0818365	-0.117209		I2091	0.0486069	-0.199026	0.0302389		I1912	0.203665	0.311249	0.00692564
I2029	-0.187869	0.173009	-0.167199		I2092	0.147379	-0.117203	0.461852		I1913	0.0143055	0.246344	-0.0108222
I2030	-0.0686446	0.126368	0.157926		I2096	0.0541392	-0.189262	0.0315716		I1914	-0.0742659	-0.0235269	0.0568302
I2031	-0.110821	-0.0580441	0.434619							I1915	-0.10142	0.224188	0.073835
I2032	-0.108615	-0.0836842	0.505682							I1916	-0.120421	0.126546	0.0670759
I2033	0.0622482	-0.116801	0.495059							I1918	-0.156774	0.217205	0.0938913
I2035	-0.0436827	0.112457	0.0350216							I1919	-0.0181456	-0.144166	-0.017614
I2036	-0.112972	-0.070421	0.51575							I1920	-0.0880634	-0.110989	0.0599391
I2037	-0.111534	-0.104219	0.53851							I1922	-0.155814	0.224285	0.048539
I2038	-0.116418	-0.0729211	0.498388							I1923	-0.141897	0.183991	-0.0135803
I2040	-0.0987498	0.11516	0.0112407							I1924	0.0294634	-0.142761	0.0742733
I2041	0.288066	0.11193	0.0125632							I1925	-0.120957	0.155684	0.042924
I2042	-0.116016	0.159247	-0.0735898							I1926	-0.129495	0.128961	0.0679144
I2043	-0.0408761	0.0921243	-0.0115547							I1927	-0.0932087	-0.0622081	0.0789323
I2044	0.00281026	0.289291	0.0150213							I1928	-0.130148	0.182895	0.0132751
I2045	-0.0162519	0.109893	0.0173212							I1929	-0.147679	0.204395	0.0306327
I2046	-0.145599	0.117058	-0.094567							I1930	-0.0144201	-0.163908	0.0206826
I2047	-0.0433944	0.0646089	0.0147774							I1931	-0.0315044	-0.207967	0.0392884
I2048	0.436903	0.0908099	0.0241954							I1932	-0.174318	0.24995	-0.00320856
I2049	0.137553	-0.199989	-0.0290934							I1933	0.132708	0.254147	-0.0113711
I2050	-0.0561163	-0.157124	-0.010486							I1934	-0.131484	0.209768	0.0192563
I2052	-0.0532022	0.102721	0.0197387							I1935	-0.0676642	0.136243	0.0837283
I2053	-0.0513437	-0.214781	-0.0569289							I1936	0.0089454	-0.150019	0.0185456
I2054	-0.0472965	-0.275674	-0.049286							I1937	0.119205	-0.127994	0.0243986
I2055	0.0937357	-0.275204	-0.0607129							I1938	-0.110918	0.00998484	-0.0435265
I2056	-0.0736239	-0.204952	-0.0590352							I1939	-0.13483	0.153461	0.0177785
I2057	0.442801	-0.0372812	-0.0205288							I1940	-0.163754	0.230152	0.00696778
I2058	-0.0446489	0.00644502	-0.0248557							I1941	-0.0804947	-0.117846	0.0965056
I2059	0.379083	-0.107236	-0.0495763							I1942	-0.10333	0.124134	0.0963333
I2060	-0.140413	-0.172389	-0.147961							I1943	-0.163459	0.269208	0.0370025
I2064	0.302735	0.0135935	-0.0151656							I1944	-0.138513	0.152443	0.0301602
I2065	-0.0697156	-0.154207	-0.0372945							I2029	-0.0774841	-0.226303	0.121469
I2068	-0.0767542	-0.0198442	-0.0385676							I2030	-0.0417384	-0.154016	-0.138461
I2069	0.17882	-0.177667	-0.0359712							I2031	-0.0997722	-0.0480764	-0.437038
I2071	-0.0404484	0.109138	-0.00359092							I2032	-0.110087	-0.0260866	-0.512804
I2072	-0.031715	0.123098	-0.0222268							I2033	0.0474675	0.0485521	-0.51552
I2093	-0.0389365	0.122818	-0.00161056							I2034	-0.10541	-0.0557824	-0.447257
I2094	-0.155717	0.173659	-0.132663							I2035	-0.0162712	-0.141963	-0.0197756
I2095	0.00243626	0.145173	-0.0218696							I2036	-0.113597	-0.0341975	-0.520824
I2097	-0.134967	-0.19548	-0.132514							I2037	-0.118374	-0.012378	-0.553243
I2098	-0.0660956	-0.153164	-0.0536926							I2038	-0.113079	-0.0385622	-0.509593
I2099	0.152481	0.19741	-0.0110598							I2040	-0.0460767	-0.161175	-0.0164886
I2100	-0.0126906	-0.0990751	-0.0307876							I2041	0.318946	-0.0261852	0.0253675
I2101	-0.0591585	-0.224664	-0.0233515							I2042	-0.0438671	-0.193974	0.0653764
I2102	-0.101127	-0.0964917	-0.113731							I2043	-0.019035	-0.119602	0.0250491
I2103	-0.0181204	0.168046	0.0155164							I2044	0.0183298	-0.228682	0.0212115
I2104	-0.0506785	0.101995	0.00574159							I2045	0.0185836	-0.128978	0.0437645
I2105	0.0877675	0.0996685	-0.00318002							I2046	-0.0728803	-0.179433	0.00311983
I2106	0.49511	0.0868493	-0.00221633							I2047	-0.0292424	-0.0982061	-0.00657779
I2107	-0.164216	0.0278427	-0.164217							I2048	0.468518	0.0179166	-0.0492464
I2108	-0.0733735	0.129909	0.0166119							I2049	0.0624511	0.200852	-0.00026953
I2109	-0.0599106	0.0387978	0.121644							I2050	-0.0985171	0.107736	-0.005861
I2110	-0.0407849	0.115444	-0.00194631							I2052	-0.0247807	-0.135299	-0.00716556
I2111	-0.0412287	0.122936	-0.00390578							I2053	-0.116411	0.164716	0.0299669
I2112	-0.0316804	0.126097	-0.00134943							I2054	-0.130192	0.224012	0.0132332
I2113	-0.0411467	0.265462	0.000997374							I2055	-0.00500174	0.261415	0.0173024
I2114	-0.118679	0.160442	-0.0841169							I2056	-0.127891	0.155504	-0.00730052
I2115	-0.0669561	0.14335	-0.033097							I2057	0.433179	0.14756	-0.0200936
										I2058	-0.0446206	-0.0393572	0.0284476
										I2059	0.33453	0.206715	0.0400443
										I2060	-0.163635	0.114985	0.0992356
										I2063	-0.0163717	-0.147581	0.0178427
										I2064	0.23507	0.0810546	0.0058811
										I2065	-0.109379	0.102452	0.0181637
										I2066	-0.0617187	0.0606293	0.121043
										I2067	0.0144265	-0.151069	0.135947
										I2068	-0.0881057	-0.00959764	0.0356579
										I2069	0.125248	0.193592	0.00479282
										I2070	0.349909	0.244644	0.0615742
										I2071	-0.0156801	-0.134393	0.0177075
										I2072	0.00797475	-0.133735	0.0904886
										I2073	-0.0106205	-0.209977	0.0288985
										I2074	-0.0945003	0.0460689	0.0445389
										I2091	-0.0124888	-0.158026	0.0206817
										I2092	0.0756672	-0.130742	0.0601696
										I2093	-0.0107528	-0.151022	0.0180235
										I2094	-0.0646335	-0.210486	0.109064
										I2095	0.0306021	-0.155648	0.0776467
										I2096	-0.00842726	-0.152394	0.0163912
										I2097	-0.155269	0.137525	0.0832415
										I2098	-0.106564	0.109895	0.0323352
										I2099	0.101751	-0.152744	0.032218
										I2100	-0.0345499	0.0587566	0.0191303
										I2101	-0.124622	0.181558	-0.00673512
										I2102	-0.118088	0.053015	0.0420078
										I2103	0.00952376	-0.166172	0.0149143
										I2104	-0.0267668	-0.125863	0.0089772
										I2105	0.0830604	-0.105853	0.00682235
										I2106	0.545632	0.0400894	-0.0196945
										I2107	-0.106456	-0.0853652	0.125086
										I2108	-0.042305	-0.151498	2.2065e-05
										I2109	-0.0454366	-0.0851962	-0.108996
										I2110	-0.0130256	-0.141908	0.016398
										I2111	-0.0121374	-0.202948	0.0314079
										I2112	-0.00456693	-0.15075	0.0174852
										I2113	-0.00834998	-0.223736	0.0314304
										I2114	-0.0440757	-0.200632	0.0715069
										I2115	-0.0210722	-0.17232	0.0292306

[truncated: 18 more sheets: S10, S11, S12, S13, S14, S15, S16, S17, S18, S19, S20, S21, S22, S23, S24, S25, S26, S27]
